# Supplementary material for: Assessing crystal field and magnetic interactions in diuranium-μ-chalcogenide triamidoamine complexes with UIV–E–UIV cores (E = S, Se, Te): implications for determining the presence or absence of actinide–actinide magnetic exchange
Source: Chem Sci. 2017 Jul 5;8(9):6207–17. doi: 10.1039/c7sc01998j (PMC5628351; doi:10.1039/c7sc01998j)
Supplement: Supplementary file 2 [file SC-008-C7SC01998J-s002.cif]

# Electronic Supplementary Material (ESI) for Chemical Science.
# This journal is © The Royal Society of Chemistry 2017

####################################################################### 
# 
# This file contains crystal structure data downloaded from the 
# Cambridge Structural Database (CSD) hosted by the Cambridge 
# Crystallographic Data Centre (CCDC).
# 
# Full information about CCDC data access policies and citation 
# guidelines are available at http://www.ccdc.cam.ac.uk/access/V1 
# 
# Audit and citation data items may have been added by the CCDC. 
# Please retain this information to preserve the provenance of 
# this file and to allow appropriate attribution of the data. 
# 
#######################################################################

data_5
_database_code_depnum_ccdc_archive 'CCDC 1547176'
_audit_update_record             
;
2017-04-30 deposited with the CCDC.
2017-07-05 downloaded from the CCDC.
;

_refine_special_details          
;
The triisopropylsilyl group centred at Si1 is disordered over two orientations.
 The occupancies of the two were allowed to freely refine, converging at a final 
ratio of 0.65:0.35. Chemically equivalent 1,2  N-Si, Si-C and C-C distances 
within the disordered groups were restrained to be approximately equal. 
The lattice toluene molecule is disordered over an inversion centre. 
Aromatic C-C distances within the toluene were restrained to be approximately 1.39 A 
and the C-Cmethyl bond distance restrained to approximately 1.55 A
Chemically equivalent 1,3 and 1,4 C-C distances within the toluene were restrained to
 be approximately equal and the toluene was restrained to be approximately flat.
Enhanced rigid bond, and similarity thermal restraints were applied to each set of atoms within disordered components to aid refinement. 
Selected atoms in disordered components were refined isotropically.
;
_vrf_PLAT201_5                   
;
PROBLEM: Isotropic non-H Atoms in Main Residue(s) .......          1 Report
RESPONSE: Selected atoms in disordered components
were refined isotropically to aid refinement.
;
_vrf_PLAT213_5                   
;
PROBLEM: Atom C11             has ADP max/min Ratio .....        4.2 prolat
RESPONSE: No obvious disorder is present at the atom site.
Attempts to restrain the Tren backbone atoms did not 
lead to a more acceptable ADP ratio so this was left as is.
;
_audit_creation_date             2017-04-27
_audit_creation_method           
;
Olex2 1.2
(compiled 2017.03.28 svn.r3405 for OlexSys, GUI svn.r5335)
;
_shelx_SHELXL_version_number     2016/6
_chemical_name_common            ?
_chemical_name_systematic        ?
_chemical_formula_moiety         'C66 H150 N8 Se Si6 U2, C7 H8'
_chemical_formula_sum            'C73 H158 N8 Se Si6 U2'
_chemical_formula_weight         1871.62
_chemical_melting_point          ?
_chemical_oxdiff_formula         'C66 H150 N8 Se1 Si6 U2'
_chemical_oxdiff_usercomment     
'UBMGMZ #12223 for BMG/STL in fomblin oil on micromount'
loop_
_atom_type_symbol
_atom_type_description
_atom_type_scat_dispersion_real
_atom_type_scat_dispersion_imag
_atom_type_scat_source
C C 0.0181 0.0091 'International Tables Vol C Tables 4.2.6.8 and 6.1.1.4'
H H 0.0000 0.0000 'International Tables Vol C Tables 4.2.6.8 and 6.1.1.4'
N N 0.0311 0.0180 'International Tables Vol C Tables 4.2.6.8 and 6.1.1.4'
Se Se -0.7943 1.1372 'International Tables Vol C Tables 4.2.6.8 and 6.1.1.4'
Si Si 0.2541 0.3302 'International Tables Vol C Tables 4.2.6.8 and 6.1.1.4'
U U -4.3638 13.4090 'International Tables Vol C Tables 4.2.6.8 and 6.1.1.4'

_shelx_space_group_comment       
;
The symmetry employed for this shelxl refinement is uniquely defined
by the following loop, which should always be used as a source of
symmetry information in preference to the above space-group names.
They are only intended as comments.
;
_space_group_crystal_system      monoclinic
_space_group_IT_number           15
_space_group_name_H-M_alt        'C 1 2/c 1'
_space_group_name_Hall           '-C 2yc'
loop_
_space_group_symop_operation_xyz
'x, y, z'
'-x, y, -z+1/2'
'x+1/2, y+1/2, z'
'-x+1/2, y+1/2, -z+1/2'
'-x, -y, -z'
'x, -y, z-1/2'
'-x+1/2, -y+1/2, -z'
'x+1/2, -y+1/2, z-1/2'

_cell_length_a                   25.2002(16)
_cell_length_b                   19.5179(10)
_cell_length_c                   17.5099(9)
_cell_angle_alpha                90
_cell_angle_beta                 98.942(6)
_cell_angle_gamma                90
_cell_volume                     8507.6(8)
_cell_formula_units_Z            4
_cell_measurement_reflns_used    6591
_cell_measurement_temperature    120(2)
_cell_measurement_theta_max      74.3240
_cell_measurement_theta_min      4.4960
_shelx_estimated_absorpt_T_max   ?
_shelx_estimated_absorpt_T_min   ?
_exptl_absorpt_coefficient_mu    12.242
_exptl_absorpt_correction_T_max  0.925
_exptl_absorpt_correction_T_min  0.587
_exptl_absorpt_correction_type   gaussian
_exptl_absorpt_process_details   
;
CrysAlisPro, Agilent Technologies,
Version 1.171.36.28 (release 01-02-2013 CrysAlis171 .NET)
(compiled Feb  1 2013,16:14:44)
Numerical absorption correction based on gaussian integration over
			a multifaceted crystal model
;
_exptl_absorpt_special_details   ?
_exptl_crystal_colour            orange
_exptl_crystal_colour_primary    orange
_exptl_crystal_density_diffrn    1.461
_exptl_crystal_density_meas      ?
_exptl_crystal_density_method    'not measured'
_exptl_crystal_description       block
_exptl_crystal_F_000             3816
_exptl_crystal_size_max          0.2777
_exptl_crystal_size_mid          0.2309
_exptl_crystal_size_min          0.1102
_exptl_transmission_factor_max   ?
_exptl_transmission_factor_min   ?
_diffrn_reflns_av_R_equivalents  0.0319
_diffrn_reflns_av_unetI/netI     0.0351
_diffrn_reflns_Laue_measured_fraction_full 1.000
_diffrn_reflns_Laue_measured_fraction_max 1.000
_diffrn_reflns_limit_h_max       29
_diffrn_reflns_limit_h_min       -25
_diffrn_reflns_limit_k_max       23
_diffrn_reflns_limit_k_min       -23
_diffrn_reflns_limit_l_max       20
_diffrn_reflns_limit_l_min       -16
_diffrn_reflns_number            19074
_diffrn_reflns_point_group_measured_fraction_full 1.000
_diffrn_reflns_point_group_measured_fraction_max 1.000
_diffrn_reflns_theta_full        66.598
_diffrn_reflns_theta_max         66.598
_diffrn_reflns_theta_min         3.551
_diffrn_ambient_temperature      120(2)
_diffrn_detector_area_resol_mean 10.3613
_diffrn_measured_fraction_theta_full 1.000
_diffrn_measured_fraction_theta_max 1.000
_diffrn_measurement_details      
;
#__ type_ start__ end____ width___ exp.time_
  1 omega -112.00   18.00   2.0000    2.0000
omega____ theta____ kappa____ phi______ frames
    -      -43.7877    0.0000  -90.0000 65

#__ type_ start__ end____ width___ exp.time_
  2 omega  -62.00   12.00   2.0000    2.0000
omega____ theta____ kappa____ phi______ frames
    -      -43.7877   38.0000  -30.0000 37

#__ type_ start__ end____ width___ exp.time_
  3 omega   43.00   71.00   2.0000    3.0000
omega____ theta____ kappa____ phi______ frames
    -      105.8472  -45.0000  -90.0000 14

#__ type_ start__ end____ width___ exp.time_
  4 omega   37.00   67.00   2.0000    3.0000
omega____ theta____ kappa____ phi______ frames
    -      105.8472  -30.0000   60.0000 15

#__ type_ start__ end____ width___ exp.time_
  5 omega   33.00   63.00   2.0000    3.0000
omega____ theta____ kappa____ phi______ frames
    -      105.8472  -30.0000 -120.0000 15

#__ type_ start__ end____ width___ exp.time_
  6 omega   28.00  108.00   2.0000    3.0000
omega____ theta____ kappa____ phi______ frames
    -      105.8472  -95.0000 -150.0000 40

#__ type_ start__ end____ width___ exp.time_
  7 omega   40.00   66.00   2.0000    3.0000
omega____ theta____ kappa____ phi______ frames
    -      105.8472  -30.0000  -60.0000 13

#__ type_ start__ end____ width___ exp.time_
  8 omega   33.00   59.00   2.0000    3.0000
omega____ theta____ kappa____ phi______ frames
    -      105.8472  -30.0000   90.0000 13

#__ type_ start__ end____ width___ exp.time_
  9 omega   33.00   65.00   2.0000    3.0000
omega____ theta____ kappa____ phi______ frames
    -      105.8472  -30.0000 -150.0000 16

#__ type_ start__ end____ width___ exp.time_
 10 omega   36.00   62.00   2.0000    3.0000
omega____ theta____ kappa____ phi______ frames
    -      105.8472  -30.0000   30.0000 13

#__ type_ start__ end____ width___ exp.time_
 11 omega   36.00   80.00   2.0000    3.0000
omega____ theta____ kappa____ phi______ frames
    -      105.8472 -125.0000   30.0000 22

#__ type_ start__ end____ width___ exp.time_
 12 omega   39.00   65.00   2.0000    3.0000
omega____ theta____ kappa____ phi______ frames
    -      105.8472  -45.0000  120.0000 13

#__ type_ start__ end____ width___ exp.time_
 13 omega   45.00   91.00   2.0000    3.0000
omega____ theta____ kappa____ phi______ frames
    -      105.8472  -95.0000  -60.0000 23

#__ type_ start__ end____ width___ exp.time_
 14 omega   31.00  153.00   2.0000    3.0000
omega____ theta____ kappa____ phi______ frames
    -      105.8472    0.0000 -150.0000 61

#__ type_ start__ end____ width___ exp.time_
 15 omega   37.00   77.00   2.0000    3.0000
omega____ theta____ kappa____ phi______ frames
    -      105.8472  -45.0000 -150.0000 20
;
_diffrn_measurement_device_type  'SuperNova, Single source at offset, Atlas'
_diffrn_measurement_method       '\w scans'
_diffrn_orient_matrix_UB_11      0.0525701000
_diffrn_orient_matrix_UB_12      -0.0201895000
_diffrn_orient_matrix_UB_13      -0.0286329000
_diffrn_orient_matrix_UB_21      0.0001519000
_diffrn_orient_matrix_UB_22      0.0691554000
_diffrn_orient_matrix_UB_23      -0.0424426000
_diffrn_orient_matrix_UB_31      0.0325423000
_diffrn_orient_matrix_UB_32      0.0323086000
_diffrn_orient_matrix_UB_33      0.0729646000
_diffrn_radiation_monochromator  mirror
_diffrn_radiation_type           CuK\a
_diffrn_radiation_wavelength     1.54184
_diffrn_source                   'SuperNova (Cu) X-ray Source'
_diffrn_standards_number         0
_reflns_Friedel_coverage         0.000
_reflns_Friedel_fraction_full    .
_reflns_Friedel_fraction_max     .
_reflns_number_gt                7013
_reflns_number_total             7505
_reflns_odcompleteness_completeness 99.95
_reflns_odcompleteness_iscentric 1
_reflns_odcompleteness_theta     67.13
_reflns_special_details          
;
 Reflections were merged by SHELXL according to the crystal
 class for the calculation of statistics and refinement.
 
 _reflns_Friedel_fraction is defined as the number of unique
 Friedel pairs measured divided by the number that would be
 possible theoretically, ignoring centric projections and
 systematic absences.
;
_reflns_threshold_expression     'I > 2\s(I)'
_computing_cell_refinement       
;
CrysAlisPro, Agilent Technologies,
Version 1.171.36.28 (release 01-02-2013 CrysAlis171 .NET)
(compiled Feb  1 2013,16:14:44)
;
_computing_data_collection       
;
CrysAlisPro, Agilent Technologies,
Version 1.171.36.28 (release 01-02-2013 CrysAlis171 .NET)
(compiled Feb  1 2013,16:14:44)
;
_computing_data_reduction        
;
CrysAlisPro, Agilent Technologies,
Version 1.171.36.28 (release 01-02-2013 CrysAlis171 .NET)
(compiled Feb  1 2013,16:14:44)
;
_computing_molecular_graphics    'Olex2 (Dolomanov et al., 2009)'
_computing_publication_material  'Olex2 (Dolomanov et al., 2009)'
_computing_structure_refinement  'ShelXL (Sheldrick, 2015)'
_computing_structure_solution    'SHELXS-2012 (Sheldrick, 2012)'
_refine_diff_density_max         2.108
_refine_diff_density_min         -2.193
_refine_diff_density_rms         0.146
_refine_ls_extinction_coef       .
_refine_ls_extinction_method     none
_refine_ls_goodness_of_fit_ref   1.051
_refine_ls_hydrogen_treatment    constr
_refine_ls_matrix_type           full
_refine_ls_number_parameters     499
_refine_ls_number_reflns         7505
_refine_ls_number_restraints     409
_refine_ls_R_factor_all          0.0356
_refine_ls_R_factor_gt           0.0331
_refine_ls_restrained_S_all      1.107
_refine_ls_shift/su_max          0.003
_refine_ls_shift/su_mean         0.000
_refine_ls_structure_factor_coef Fsqd
_refine_ls_weighting_details     
'w=1/[\s^2^(Fo^2^)+(0.0426P)^2^+62.1143P] where P=(Fo^2^+2Fc^2^)/3'
_refine_ls_weighting_scheme      calc
_refine_ls_wR_factor_gt          0.0819
_refine_ls_wR_factor_ref         0.0834
_olex2_refinement_description    
;
1. Fixed Uiso
 At 1.2 times of:
  All C(H) groups, All C(H,H) groups
 At 1.5 times of:
  All C(H,H,H) groups
2. Restrained distances
 C1H-C1G = C1H-C1C = C1D-C1C = C1E-C1D = C1F-C1E = C1G-C1F
 1.39 with sigma of 0.01
 C1C-C1B
 1.55 with sigma of 0.02
 C1F-C1C \\sim C1E-C1H \\sim C1D-C1G
 with sigma of 0.01
 C1H-C1B \\sim C1B-C1D
 with sigma of 0.01
 C1F-C1H \\sim C1H-C1D \\sim C1G-C1E \\sim C1E-C1C
 with sigma of 0.01
 Si1A-N1 \\sim Si1-N1 \\sim Si2-N2 \\sim Si3-N3
 with sigma of 0.003
 C2-C1 \\sim C3-C1 \\sim C2A-C1A \\sim C3A-C1A \\sim C5-C4 \\sim C6-C4 \\sim
C5A-C4A \\sim C6A-C4A \\sim C8-C7
 \\sim C9-C7 \\sim C8A-C7A \\sim C9A-C7A
 with sigma of 0.02
 Si1A-C7A \\sim Si1-C7 \\sim Si1A-C4A \\sim Si1-C4 \\sim Si1-C1 \\sim Si1A-C1A
 with sigma of 0.02
3. Restrained planarity
 C1B, C1C, C1D, C1H, C1E, C1G, C1F
 with sigma of 0.1
4. Uiso/Uaniso restraints and constraints
C1C \\sim C1B \\sim C1D \\sim C1H \\sim C1E \\sim C1G \\sim C1F: within 2A with
sigma of 0.01 and sigma for terminal atoms of 0.02
Si1 \\sim Si1A \\sim C2 \\sim C1 \\sim C3 \\sim C4 \\sim C6 \\sim C7 \\sim C9
\\sim C8 \\sim C5 \\sim C7A \\sim C4A \\sim C5A \\sim C8A \\sim C9A \\sim C6A
\\sim C2A \\sim C1A \\sim C3A \\sim N1: within 2A with sigma of 0.01 and sigma
for terminal atoms of 0.02
5. Rigid body (RIGU) restrains
 C1C, C1B, C1D, C1H, C1E, C1G, C1F, Si1, Si1A, C2, C1, C3, C4, C6, C7, C9, C8,
 C5, C7A, C4A, C5A, C8A, C9A, C6A, C2A, C1A, C3A, N1
 with sigma for 1-2 distances of 0.004 and sigma for 1-3 distances of 0.004
6. Others
 Sof(Si1)=Sof(C2)=Sof(H2A)=Sof(H2B)=Sof(H2C)=Sof(C1)=Sof(H1)=Sof(C3)=Sof(H3A)=
 Sof(H3B)=Sof(H3C)=Sof(C4)=Sof(H4)=Sof(C6)=Sof(H6A)=Sof(H6B)=Sof(H6C)=Sof(C7)=
 Sof(H7)=Sof(C9)=Sof(H9A)=Sof(H9B)=Sof(H9C)=Sof(C8)=Sof(H8A)=Sof(H8B)=Sof(H8C)=
 Sof(C5)=Sof(H5A)=Sof(H5B)=Sof(H5C)=1-FVAR(1)
 Sof(Si1A)=Sof(C7A)=Sof(H7A)=Sof(C4A)=Sof(H4A)=Sof(C5A)=Sof(H5AA)=Sof(H5AB)=
 Sof(H5AC)=Sof(C8A)=Sof(H8AA)=Sof(H8AB)=Sof(H8AC)=Sof(C9A)=Sof(H9AA)=Sof(H9AB)=
 Sof(H9AC)=Sof(C6A)=Sof(H6AA)=Sof(H6AB)=Sof(H6AC)=Sof(C2A)=Sof(H2AA)=Sof(H2AB)=
 Sof(H2AC)=Sof(C1A)=Sof(H1A)=Sof(C3A)=Sof(H3AA)=Sof(H3AB)=Sof(H3AC)=FVAR(1)
 Fixed Sof: C1B(0.5) H1BA(0.5) H1BB(0.5) H1BC(0.5) C1C(0.5) C1D(0.5) H1D(0.5)
 C1E(0.5) H1E(0.5) C1F(0.5) H1F(0.5) C1G(0.5) H1G(0.5) C1H(0.5) H1H(0.5)
7.a Ternary CH refined with riding coordinates:
 C12(H12), C15(H15), C18(H18), C23(H23), C26(H26), C29(H29), C1(H1), C4(H4),
 C7(H7), C7A(H7A), C4A(H4A), C1A(H1A)
7.b Secondary CH2 refined with riding coordinates:
 C10(H10A,H10B), C11(H11A,H11B), C21(H21A,H21B), C22(H22A,H22B), C32(H32A,
 H32B), C33(H33A,H33B)
7.c Aromatic/amide H refined with riding coordinates:
 C1D(H1D), C1E(H1E), C1F(H1F), C1G(H1G), C1H(H1H)
7.d Idealised Me refined as rotating group:
 C13(H13A,H13B,H13C), C14(H14A,H14B,H14C), C16(H16A,H16B,H16C), C17(H17A,H17B,
 H17C), C19(H19A,H19B,H19C), C20(H20A,H20B,H20C), C24(H24A,H24B,H24C), C25(H25A,
 H25B,H25C), C27(H27A,H27B,H27C), C28(H28A,H28B,H28C), C30(H30A,H30B,H30C),
 C31(H31A,H31B,H31C), C2(H2A,H2B,H2C), C3(H3A,H3B,H3C), C6(H6A,H6B,H6C), C9(H9A,
 H9B,H9C), C8(H8A,H8B,H8C), C5(H5A,H5B,H5C), C5A(H5AA,H5AB,H5AC), C8A(H8AA,H8AB,
 H8AC), C9A(H9AA,H9AB,H9AC), C6A(H6AA,H6AB,H6AC), C2A(H2AA,H2AB,H2AC), C3A(H3AA,
 H3AB,H3AC), C1B(H1BA,H1BB,H1BC)
;
_atom_sites_solution_hydrogens   geom
_atom_sites_solution_primary     direct
_atom_sites_solution_secondary   difmap
loop_
_atom_site_label
_atom_site_type_symbol
_atom_site_fract_x
_atom_site_fract_y
_atom_site_fract_z
_atom_site_U_iso_or_equiv
_atom_site_adp_type
_atom_site_occupancy
_atom_site_site_symmetry_order
_atom_site_calc_flag
_atom_site_refinement_flags_posn
_atom_site_refinement_flags_adp
_atom_site_refinement_flags_occupancy
_atom_site_disorder_assembly
_atom_site_disorder_group
U1 U 0.38919(2) 0.71128(2) 0.25519(2) 0.00944(7) Uani 1 1 d . . . . .
Se1 Se 0.500000 0.71684(4) 0.250000 0.01441(15) Uani 1 2 d S T P . .
C10 C 0.3184(2) 0.5961(3) 0.3057(3) 0.0312(14) Uani 1 1 d . . . . .
H10A H 0.309038 0.547426 0.311964 0.037 Uiso 1 1 calc R . . . .
H10B H 0.331191 0.615323 0.357597 0.037 Uiso 1 1 calc R . . . .
C11 C 0.2695(2) 0.6344(3) 0.2691(4) 0.0369(16) Uani 1 1 d . . . . .
H11A H 0.256447 0.615505 0.217131 0.044 Uiso 1 1 calc R . . . .
H11B H 0.240583 0.629680 0.301028 0.044 Uiso 1 1 calc R . . . .
N2 N 0.37294(14) 0.7653(2) 0.36335(18) 0.0139(8) Uani 1 1 d D . . . .
Si2 Si 0.41092(5) 0.77911(6) 0.45399(7) 0.0116(2) Uani 1 1 d D . . . .
C12 C 0.4667(2) 0.7126(2) 0.4683(3) 0.0139(10) Uani 1 1 d . . . . .
H12 H 0.495993 0.730133 0.440970 0.017 Uiso 1 1 calc R . . . .
C13 C 0.4503(2) 0.6421(3) 0.4333(3) 0.0174(10) Uani 1 1 d . . . . .
H13A H 0.415765 0.628475 0.447885 0.026 Uiso 1 1 calc GR . . . .
H13B H 0.477724 0.608141 0.452794 0.026 Uiso 1 1 calc GR . . . .
H13C H 0.446794 0.644599 0.376825 0.026 Uiso 1 1 calc GR . . . .
C14 C 0.4917(2) 0.7023(3) 0.5537(3) 0.0195(11) Uani 1 1 d . . . . .
H14A H 0.499386 0.747008 0.578353 0.029 Uiso 1 1 calc GR . . . .
H14B H 0.525194 0.676163 0.556365 0.029 Uiso 1 1 calc GR . . . .
H14C H 0.466517 0.677066 0.580563 0.029 Uiso 1 1 calc GR . . . .
C15 C 0.3725(2) 0.7707(3) 0.5390(3) 0.0213(11) Uani 1 1 d . . . . .
H15 H 0.401098 0.771313 0.585415 0.026 Uiso 1 1 calc R . . . .
C16 C 0.3445(3) 0.7007(3) 0.5437(4) 0.0313(14) Uani 1 1 d . . . . .
H16A H 0.314397 0.696818 0.501232 0.047 Uiso 1 1 calc GR . . . .
H16B H 0.331151 0.697122 0.593217 0.047 Uiso 1 1 calc GR . . . .
H16C H 0.370320 0.663792 0.539754 0.047 Uiso 1 1 calc GR . . . .
C17 C 0.3342(3) 0.8279(3) 0.5542(4) 0.0342(14) Uani 1 1 d . . . . .
H17A H 0.351633 0.872341 0.550016 0.051 Uiso 1 1 calc GR . . . .
H17B H 0.325110 0.822688 0.606277 0.051 Uiso 1 1 calc GR . . . .
H17C H 0.301427 0.825363 0.516063 0.051 Uiso 1 1 calc GR . . . .
C18 C 0.4434(2) 0.8675(3) 0.4586(3) 0.0184(10) Uani 1 1 d . . . . .
H18 H 0.470891 0.865146 0.423180 0.022 Uiso 1 1 calc R . . . .
C19 C 0.4744(2) 0.8868(3) 0.5376(3) 0.0270(12) Uani 1 1 d . . . . .
H19A H 0.449660 0.888299 0.575645 0.040 Uiso 1 1 calc GR . . . .
H19B H 0.490986 0.931907 0.534506 0.040 Uiso 1 1 calc GR . . . .
H19C H 0.502380 0.852577 0.553529 0.040 Uiso 1 1 calc GR . . . .
C20 C 0.4061(2) 0.9267(3) 0.4282(3) 0.0252(12) Uani 1 1 d . . . . .
H20A H 0.386021 0.914442 0.377573 0.038 Uiso 1 1 calc GR . . . .
H20B H 0.427527 0.967866 0.423254 0.038 Uiso 1 1 calc GR . . . .
H20C H 0.380921 0.935547 0.464451 0.038 Uiso 1 1 calc GR . . . .
C21 C 0.3198(2) 0.8001(3) 0.3498(3) 0.0224(11) Uani 1 1 d . . . . .
H21A H 0.318189 0.832001 0.305548 0.027 Uiso 1 1 calc R . . . .
H21B H 0.314692 0.826862 0.396090 0.027 Uiso 1 1 calc R . . . .
C22 C 0.2760(2) 0.7468(4) 0.3329(3) 0.0303(14) Uani 1 1 d . . . . .
H22A H 0.277231 0.715412 0.377516 0.036 Uiso 1 1 calc R . . . .
H22B H 0.240434 0.769489 0.324293 0.036 Uiso 1 1 calc R . . . .
N3 N 0.34257(15) 0.76733(17) 0.1536(2) 0.0122(8) Uani 1 1 d D . . . .
Si3 Si 0.34941(5) 0.84490(6) 0.10691(7) 0.0107(2) Uani 1 1 d D . . . .
C23 C 0.41808(18) 0.8779(2) 0.1501(3) 0.0125(9) Uani 1 1 d . . . . .
H23 H 0.443821 0.839207 0.148204 0.015 Uiso 1 1 calc R . . . .
C24 C 0.4199(2) 0.8962(3) 0.2363(3) 0.0197(11) Uani 1 1 d . . . . .
H24A H 0.397732 0.936861 0.240724 0.030 Uiso 1 1 calc GR . . . .
H24B H 0.457034 0.905632 0.259756 0.030 Uiso 1 1 calc GR . . . .
H24C H 0.405949 0.857669 0.263167 0.030 Uiso 1 1 calc GR . . . .
C25 C 0.43959(19) 0.9387(3) 0.1080(3) 0.0174(10) Uani 1 1 d . . . . .
H25A H 0.440147 0.926286 0.053844 0.026 Uiso 1 1 calc GR . . . .
H25B H 0.476090 0.949842 0.132964 0.026 Uiso 1 1 calc GR . . . .
H25C H 0.416222 0.978505 0.110203 0.026 Uiso 1 1 calc GR . . . .
C26 C 0.34275(18) 0.8289(3) -0.0012(3) 0.0146(10) Uani 1 1 d . . . . .
H26 H 0.307174 0.805995 -0.016491 0.017 Uiso 1 1 calc R . . . .
C27 C 0.3850(3) 0.7778(3) -0.0200(3) 0.0311(14) Uani 1 1 d . . . . .
H27A H 0.420999 0.796834 -0.003780 0.047 Uiso 1 1 calc GR . . . .
H27B H 0.379657 0.769152 -0.075848 0.047 Uiso 1 1 calc GR . . . .
H27C H 0.381499 0.734701 0.007460 0.047 Uiso 1 1 calc GR . . . .
C28 C 0.3422(2) 0.8927(3) -0.0534(3) 0.0205(11) Uani 1 1 d . . . . .
H28A H 0.317847 0.927196 -0.037320 0.031 Uiso 1 1 calc GR . . . .
H28B H 0.329742 0.879766 -0.107269 0.031 Uiso 1 1 calc GR . . . .
H28C H 0.378504 0.911772 -0.048670 0.031 Uiso 1 1 calc GR . . . .
C29 C 0.29372(19) 0.9073(3) 0.1251(3) 0.0168(10) Uani 1 1 d . . . . .
H29 H 0.289141 0.900759 0.180390 0.020 Uiso 1 1 calc R . . . .
C30 C 0.3070(2) 0.9840(3) 0.1167(4) 0.0264(12) Uani 1 1 d . . . . .
H30A H 0.338743 0.995961 0.154088 0.040 Uiso 1 1 calc GR . . . .
H30B H 0.276435 1.011894 0.126337 0.040 Uiso 1 1 calc GR . . . .
H30C H 0.314329 0.992685 0.064157 0.040 Uiso 1 1 calc GR . . . .
C31 C 0.2388(2) 0.8920(3) 0.0771(3) 0.0251(12) Uani 1 1 d . . . . .
H31A H 0.241087 0.897389 0.022016 0.038 Uiso 1 1 calc GR . . . .
H31B H 0.212026 0.923921 0.091486 0.038 Uiso 1 1 calc GR . . . .
H31C H 0.228213 0.844909 0.086931 0.038 Uiso 1 1 calc GR . . . .
C32 C 0.2905(2) 0.7311(3) 0.1294(3) 0.0205(11) Uani 1 1 d . . . . .
H32A H 0.297205 0.681844 0.121239 0.025 Uiso 1 1 calc R . . . .
H32B H 0.272113 0.750488 0.080009 0.025 Uiso 1 1 calc R . . . .
C33 C 0.2556(2) 0.7393(3) 0.1910(3) 0.0265(13) Uani 1 1 d . . . . .
H33A H 0.249218 0.788543 0.199855 0.032 Uiso 1 1 calc R . . . .
H33B H 0.220464 0.716786 0.174797 0.032 Uiso 1 1 calc R . . . .
N4 N 0.28374(17) 0.7073(2) 0.2628(3) 0.0235(11) Uani 1 1 d . . . . .
Si1 Si 0.38381(12) 0.52590(10) 0.21275(12) 0.0117(5) Uiso 0.648(5) 1 d D U . A
2
Si1A Si 0.35594(18) 0.52781(15) 0.20259(19) 0.0138(10) Uani 0.352(5) 1 d D U .
A 1
C2 C 0.4055(6) 0.6128(7) 0.0874(9) 0.019(3) Uani 0.648(5) 1 d D U . A 2
H2A H 0.367520 0.605410 0.066923 0.028 Uiso 0.648(5) 1 calc GR . . A 2
H2B H 0.425872 0.618427 0.044473 0.028 Uiso 0.648(5) 1 calc GR . . A 2
H2C H 0.409305 0.654094 0.119621 0.028 Uiso 0.648(5) 1 calc GR . . A 2
C1 C 0.4273(4) 0.5509(5) 0.1363(5) 0.0185(16) Uani 0.648(5) 1 d D U . A 2
H1 H 0.462979 0.564950 0.165204 0.022 Uiso 0.648(5) 1 calc R . . A 2
C3 C 0.4381(7) 0.4915(7) 0.0834(7) 0.022(3) Uani 0.648(5) 1 d D U . A 2
H3A H 0.455757 0.454007 0.114784 0.033 Uiso 0.648(5) 1 calc GR . . A 2
H3B H 0.461367 0.507340 0.047079 0.033 Uiso 0.648(5) 1 calc GR . . A 2
H3C H 0.403966 0.475196 0.054479 0.033 Uiso 0.648(5) 1 calc GR . . A 2
C4 C 0.4283(4) 0.4697(4) 0.2876(5) 0.0190(16) Uani 0.648(5) 1 d D U . A 2
H4 H 0.464676 0.491375 0.294675 0.023 Uiso 0.648(5) 1 calc R . . A 2
C6 C 0.4118(3) 0.4689(4) 0.3676(5) 0.0184(16) Uani 0.648(5) 1 d D U . A 2
H6A H 0.404959 0.515836 0.383295 0.028 Uiso 0.648(5) 1 calc GR . . A 2
H6B H 0.440685 0.448744 0.404723 0.028 Uiso 0.648(5) 1 calc GR . . A 2
H6C H 0.379050 0.441478 0.366253 0.028 Uiso 0.648(5) 1 calc GR . . A 2
C7 C 0.3280(3) 0.4668(4) 0.1635(4) 0.0209(15) Uani 0.648(5) 1 d D U . A 2
H7 H 0.347221 0.427394 0.143711 0.025 Uiso 0.648(5) 1 calc R . . A 2
C9 C 0.2938(4) 0.4973(6) 0.0918(6) 0.027(2) Uani 0.648(5) 1 d D U . A 2
H9A H 0.275046 0.538097 0.106539 0.040 Uiso 0.648(5) 1 calc GR . . A 2
H9B H 0.267401 0.463360 0.068843 0.040 Uiso 0.648(5) 1 calc GR . . A 2
H9C H 0.316994 0.510099 0.054095 0.040 Uiso 0.648(5) 1 calc GR . . A 2
C8 C 0.2912(4) 0.4342(5) 0.2157(5) 0.038(2) Uani 0.648(5) 1 d D U . A 2
H8A H 0.312925 0.418011 0.263595 0.056 Uiso 0.648(5) 1 calc GR . . A 2
H8B H 0.271875 0.395429 0.188735 0.056 Uiso 0.648(5) 1 calc GR . . A 2
H8C H 0.265275 0.468318 0.228050 0.056 Uiso 0.648(5) 1 calc GR . . A 2
C5 C 0.4369(3) 0.3950(4) 0.2623(5) 0.037(2) Uani 0.648(5) 1 d D U . A 2
H5A H 0.402591 0.370352 0.256233 0.055 Uiso 0.648(5) 1 calc GR . . A 2
H5B H 0.462814 0.372214 0.301614 0.055 Uiso 0.648(5) 1 calc GR . . A 2
H5C H 0.450607 0.395223 0.212893 0.055 Uiso 0.648(5) 1 calc GR . . A 2
C7A C 0.2888(4) 0.5129(7) 0.1417(7) 0.015(2) Uani 0.352(5) 1 d D U . A 1
H7A H 0.275052 0.558404 0.121050 0.018 Uiso 0.352(5) 1 calc R . . A 1
C4A C 0.3741(5) 0.4566(5) 0.2782(7) 0.017(2) Uiso 0.352(5) 1 d D U . A 1
H4A H 0.346888 0.458988 0.314039 0.020 Uiso 0.352(5) 1 calc R . . A 1
C5A C 0.3707(7) 0.3848(6) 0.2446(9) 0.026(3) Uani 0.352(5) 1 d D U . A 1
H5AA H 0.333587 0.375130 0.221123 0.039 Uiso 0.352(5) 1 calc GR . . A 1
H5AB H 0.382184 0.351545 0.285740 0.039 Uiso 0.352(5) 1 calc GR . . A 1
H5AC H 0.394199 0.381404 0.205038 0.039 Uiso 0.352(5) 1 calc GR . . A 1
C8A C 0.2921(7) 0.4663(9) 0.0724(9) 0.019(3) Uani 0.352(5) 1 d D U . A 1
H8AA H 0.310157 0.490618 0.034720 0.029 Uiso 0.352(5) 1 calc GR . . A 1
H8AB H 0.255771 0.453412 0.048139 0.029 Uiso 0.352(5) 1 calc GR . . A 1
H8AC H 0.312496 0.424905 0.089803 0.029 Uiso 0.352(5) 1 calc GR . . A 1
C9A C 0.2470(5) 0.4829(7) 0.1868(8) 0.025(3) Uani 0.352(5) 1 d D U . A 1
H9AA H 0.257515 0.436285 0.203442 0.038 Uiso 0.352(5) 1 calc GR . . A 1
H9AB H 0.211905 0.481838 0.153611 0.038 Uiso 0.352(5) 1 calc GR . . A 1
H9AC H 0.244754 0.511461 0.232246 0.038 Uiso 0.352(5) 1 calc GR . . A 1
C6A C 0.4289(7) 0.4716(9) 0.3274(13) 0.028(4) Uani 0.352(5) 1 d D U . A 1
H6AA H 0.457425 0.464938 0.295888 0.042 Uiso 0.352(5) 1 calc GR . . A 1
H6AB H 0.434608 0.440330 0.371707 0.042 Uiso 0.352(5) 1 calc GR . . A 1
H6AC H 0.429613 0.519007 0.345857 0.042 Uiso 0.352(5) 1 calc GR . . A 1
C2A C 0.4326(13) 0.4861(12) 0.1066(13) 0.018(4) Uani 0.352(5) 1 d D U . A 1
H2AA H 0.447205 0.452388 0.145758 0.027 Uiso 0.352(5) 1 calc GR . . A 1
H2AB H 0.460687 0.500153 0.077003 0.027 Uiso 0.352(5) 1 calc GR . . A 1
H2AC H 0.402583 0.465754 0.071693 0.027 Uiso 0.352(5) 1 calc GR . . A 1
C1A C 0.4127(6) 0.5488(10) 0.1464(10) 0.015(3) Uiso 0.352(5) 1 d D U . A 1
H1A H 0.443453 0.567324 0.183640 0.018 Uiso 0.352(5) 1 calc R . . A 1
C3A C 0.3958(12) 0.6037(14) 0.0842(18) 0.016(5) Uiso 0.352(5) 1 d D U . A 1
H3AA H 0.369854 0.583928 0.042496 0.023 Uiso 0.352(5) 1 calc GR . . A 1
H3AB H 0.427457 0.619626 0.063330 0.023 Uiso 0.352(5) 1 calc GR . . A 1
H3AC H 0.379189 0.642343 0.107332 0.023 Uiso 0.352(5) 1 calc GR . . A 1
N1 N 0.36269(17) 0.60104(17) 0.2566(2) 0.0236(10) Uani 1 1 d D U . . .
C1B C -0.0855(7) 0.6803(9) 0.2628(14) 0.096(7) Uiso 0.5 1 d D U . B -1
H1BA H -0.110964 0.656035 0.224165 0.144 Uiso 0.5 1 calc GR . . B -1
H1BB H -0.089891 0.729837 0.255112 0.144 Uiso 0.5 1 calc GR . . B -1
H1BC H -0.092283 0.668189 0.314740 0.144 Uiso 0.5 1 calc GR . . B -1
C1C C -0.0266(4) 0.6593(6) 0.2539(9) 0.082(5) Uiso 0.5 1 d D U . B -1
C1D C -0.0124(5) 0.5926(5) 0.2506(13) 0.065(4) Uiso 0.5 1 d D U . B -1
H1D H -0.038157 0.557670 0.254543 0.078 Uiso 0.5 1 calc R . . B -1
C1E C 0.0395(5) 0.5750(5) 0.2414(14) 0.093(5) Uiso 0.5 1 d D U . B -1
H1E H 0.048877 0.528118 0.237571 0.111 Uiso 0.5 1 calc R . . B -1
C1F C 0.0768(4) 0.6237(6) 0.2378(10) 0.058(4) Uiso 0.5 1 d D U . B -1
H1F H 0.112151 0.610987 0.231203 0.069 Uiso 0.5 1 calc R . . B -1
C1G C 0.0637(5) 0.6932(6) 0.2436(14) 0.085(5) Uiso 0.5 1 d D U . B -1
H1G H 0.090422 0.727672 0.244124 0.102 Uiso 0.5 1 calc R . . B -1
C1H C 0.0112(4) 0.7104(4) 0.2486(11) 0.045(3) Uiso 0.5 1 d D U . B -1
H1H H 0.000887 0.757194 0.248425 0.054 Uiso 0.5 1 calc R . . B -1

loop_
_atom_site_aniso_label
_atom_site_aniso_U_11
_atom_site_aniso_U_22
_atom_site_aniso_U_33
_atom_site_aniso_U_23
_atom_site_aniso_U_13
_atom_site_aniso_U_12
U1 0.00779(9) 0.00883(10) 0.01187(10) 0.00120(5) 0.00210(6) -0.00293(5)
Se1 0.0107(3) 0.0154(4) 0.0186(4) 0.000 0.0068(3) 0.000
C10 0.033(3) 0.033(3) 0.026(3) 0.017(3) -0.002(2) -0.021(3)
C11 0.022(3) 0.057(4) 0.030(3) 0.020(3) -0.002(2) -0.027(3)
N2 0.0079(18) 0.018(2) 0.017(2) 0.0004(17) 0.0031(15) 0.0032(16)
Si2 0.0106(6) 0.0130(6) 0.0124(6) 0.0000(5) 0.0055(5) 0.0005(5)
C12 0.014(2) 0.013(2) 0.014(2) 0.0004(18) 0.0027(19) -0.0015(18)
C13 0.017(2) 0.017(2) 0.019(2) -0.001(2) 0.0027(19) 0.004(2)
C14 0.020(3) 0.020(3) 0.018(3) 0.002(2) 0.001(2) 0.005(2)
C15 0.023(3) 0.025(3) 0.019(3) 0.001(2) 0.012(2) 0.000(2)
C16 0.035(3) 0.036(3) 0.027(3) 0.005(3) 0.021(3) -0.006(3)
C17 0.035(3) 0.038(3) 0.036(3) -0.002(3) 0.025(3) 0.003(3)
C18 0.020(2) 0.013(2) 0.024(3) -0.004(2) 0.010(2) -0.001(2)
C19 0.029(3) 0.021(3) 0.031(3) -0.010(2) 0.005(2) -0.005(2)
C20 0.033(3) 0.015(3) 0.030(3) -0.001(2) 0.010(2) 0.002(2)
C21 0.013(2) 0.035(3) 0.021(3) 0.006(2) 0.008(2) 0.009(2)
C22 0.008(2) 0.062(4) 0.023(3) 0.011(3) 0.006(2) -0.005(3)
N3 0.0109(18) 0.0123(19) 0.0132(19) 0.0052(16) 0.0012(15) -0.0040(15)
Si3 0.0078(5) 0.0113(6) 0.0133(6) 0.0031(5) 0.0026(4) -0.0004(5)
C23 0.011(2) 0.012(2) 0.015(2) 0.0049(18) 0.0020(18) -0.0023(18)
C24 0.016(2) 0.023(3) 0.019(3) -0.001(2) 0.000(2) -0.007(2)
C25 0.015(2) 0.018(3) 0.019(2) 0.004(2) 0.0035(19) -0.006(2)
C26 0.010(2) 0.019(2) 0.014(2) 0.000(2) 0.0021(18) -0.0036(19)
C27 0.046(4) 0.029(3) 0.021(3) 0.004(2) 0.012(3) 0.015(3)
C28 0.020(2) 0.025(3) 0.017(2) 0.004(2) 0.002(2) 0.001(2)
C29 0.013(2) 0.019(3) 0.019(2) 0.002(2) 0.0057(19) 0.003(2)
C30 0.025(3) 0.017(3) 0.038(3) -0.001(2) 0.009(2) 0.011(2)
C31 0.011(2) 0.035(3) 0.029(3) 0.007(2) 0.005(2) 0.008(2)
C32 0.017(2) 0.022(3) 0.019(3) 0.004(2) -0.005(2) -0.010(2)
C33 0.009(2) 0.042(3) 0.027(3) 0.015(3) -0.003(2) -0.008(2)
N4 0.012(2) 0.038(3) 0.018(2) 0.0119(19) -0.0042(17) -0.0106(18)
Si1A 0.004(2) 0.0168(18) 0.0189(18) 0.0060(14) -0.0029(13) -0.0028(13)
C2 0.026(7) 0.012(5) 0.020(5) 0.003(4) 0.012(4) 0.001(4)
C1 0.022(4) 0.015(3) 0.019(3) 0.002(3) 0.005(3) 0.001(3)
C3 0.022(5) 0.017(4) 0.028(7) -0.004(5) 0.010(5) 0.002(4)
C4 0.024(3) 0.014(3) 0.019(4) 0.006(3) 0.005(3) 0.002(3)
C6 0.025(4) 0.013(4) 0.016(4) 0.006(3) -0.002(3) 0.001(3)
C7 0.020(3) 0.021(3) 0.021(3) 0.002(3) 0.002(3) -0.001(3)
C9 0.016(4) 0.028(5) 0.034(5) 0.001(4) -0.003(4) -0.003(4)
C8 0.040(5) 0.043(5) 0.031(5) -0.007(4) 0.007(4) -0.030(4)
C5 0.061(6) 0.020(4) 0.026(4) 0.003(3) -0.003(4) 0.020(4)
C7A 0.008(4) 0.017(5) 0.020(5) 0.004(4) -0.002(4) -0.005(4)
C5A 0.037(8) 0.012(6) 0.027(7) 0.002(6) 0.001(6) 0.006(6)
C8A 0.017(6) 0.017(7) 0.022(6) -0.002(5) -0.004(5) -0.006(6)
C9A 0.017(6) 0.032(7) 0.028(7) 0.004(6) 0.004(5) -0.013(6)
C6A 0.034(7) 0.024(7) 0.024(8) 0.005(7) -0.002(8) 0.005(6)
C2A 0.020(8) 0.014(7) 0.020(9) -0.002(7) 0.005(8) 0.000(6)
N1 0.032(2) 0.014(2) 0.024(2) 0.0086(17) -0.0003(18) -0.0117(18)

_geom_special_details            
;
 All esds (except the esd in the dihedral angle between two l.s. planes)
 are estimated using the full covariance matrix.  The cell esds are taken
 into account individually in the estimation of esds in distances, angles
 and torsion angles; correlations between esds in cell parameters are only
 used when they are defined by crystal symmetry.  An approximate (isotropic)
 treatment of cell esds is used for estimating esds involving l.s. planes.
;
loop_
_geom_bond_atom_site_label_1
_geom_bond_atom_site_label_2
_geom_bond_distance
_geom_bond_site_symmetry_2
_geom_bond_publ_flag
U1 Se1 2.8100(2) . ?
U1 N2 2.259(4) . ?
U1 N3 2.256(3) . ?
U1 N4 2.683(4) . ?
U1 N1 2.254(3) . ?
C10 H10A 0.9900 . ?
C10 H10B 0.9900 . ?
C10 C11 1.496(9) . ?
C10 N1 1.513(7) . ?
C11 H11A 0.9900 . ?
C11 H11B 0.9900 . ?
C11 N4 1.475(8) . ?
N2 Si2 1.742(3) . ?
N2 C21 1.487(6) . ?
Si2 C12 1.902(5) . ?
Si2 C15 1.905(5) . ?
Si2 C18 1.905(5) . ?
C12 H12 1.0000 . ?
C12 C13 1.538(7) . ?
C12 C14 1.542(7) . ?
C13 H13A 0.9800 . ?
C13 H13B 0.9800 . ?
C13 H13C 0.9800 . ?
C14 H14A 0.9800 . ?
C14 H14B 0.9800 . ?
C14 H14C 0.9800 . ?
C15 H15 1.0000 . ?
C15 C16 1.545(8) . ?
C15 C17 1.525(8) . ?
C16 H16A 0.9800 . ?
C16 H16B 0.9800 . ?
C16 H16C 0.9800 . ?
C17 H17A 0.9800 . ?
C17 H17B 0.9800 . ?
C17 H17C 0.9800 . ?
C18 H18 1.0000 . ?
C18 C19 1.528(7) . ?
C18 C20 1.530(7) . ?
C19 H19A 0.9800 . ?
C19 H19B 0.9800 . ?
C19 H19C 0.9800 . ?
C20 H20A 0.9800 . ?
C20 H20B 0.9800 . ?
C20 H20C 0.9800 . ?
C21 H21A 0.9900 . ?
C21 H21B 0.9900 . ?
C21 C22 1.512(8) . ?
C22 H22A 0.9900 . ?
C22 H22B 0.9900 . ?
C22 N4 1.487(8) . ?
N3 Si3 1.742(3) . ?
N3 C32 1.493(6) . ?
Si3 C23 1.891(5) . ?
Si3 C26 1.901(5) . ?
Si3 C29 1.922(5) . ?
C23 H23 1.0000 . ?
C23 C24 1.544(7) . ?
C23 C25 1.539(6) . ?
C24 H24A 0.9800 . ?
C24 H24B 0.9800 . ?
C24 H24C 0.9800 . ?
C25 H25A 0.9800 . ?
C25 H25B 0.9800 . ?
C25 H25C 0.9800 . ?
C26 H26 1.0000 . ?
C26 C27 1.532(7) . ?
C26 C28 1.544(7) . ?
C27 H27A 0.9800 . ?
C27 H27B 0.9800 . ?
C27 H27C 0.9800 . ?
C28 H28A 0.9800 . ?
C28 H28B 0.9800 . ?
C28 H28C 0.9800 . ?
C29 H29 1.0000 . ?
C29 C30 1.546(7) . ?
C29 C31 1.533(7) . ?
C30 H30A 0.9800 . ?
C30 H30B 0.9800 . ?
C30 H30C 0.9800 . ?
C31 H31A 0.9800 . ?
C31 H31B 0.9800 . ?
C31 H31C 0.9800 . ?
C32 H32A 0.9900 . ?
C32 H32B 0.9900 . ?
C32 C33 1.503(8) . ?
C33 H33A 0.9900 . ?
C33 H33B 0.9900 . ?
C33 N4 1.483(7) . ?
Si1 C1 1.920(8) . ?
Si1 C4 1.929(8) . ?
Si1 C7 1.917(7) . ?
Si1 N1 1.775(3) . ?
Si1A C7A 1.877(11) . ?
Si1A C4A 1.926(10) . ?
Si1A C1A 1.901(13) . ?
Si1A N1 1.708(3) . ?
C2 H2A 0.9800 . ?
C2 H2B 0.9800 . ?
C2 H2C 0.9800 . ?
C2 C1 1.531(9) . ?
C1 H1 1.0000 . ?
C1 C3 1.535(11) . ?
C3 H3A 0.9800 . ?
C3 H3B 0.9800 . ?
C3 H3C 0.9800 . ?
C4 H4 1.0000 . ?
C4 C6 1.521(9) . ?
C4 C5 1.548(10) . ?
C6 H6A 0.9800 . ?
C6 H6B 0.9800 . ?
C6 H6C 0.9800 . ?
C7 H7 1.0000 . ?
C7 C9 1.529(10) . ?
C7 C8 1.538(9) . ?
C9 H9A 0.9800 . ?
C9 H9B 0.9800 . ?
C9 H9C 0.9800 . ?
C8 H8A 0.9800 . ?
C8 H8B 0.9800 . ?
C8 H8C 0.9800 . ?
C5 H5A 0.9800 . ?
C5 H5B 0.9800 . ?
C5 H5C 0.9800 . ?
C7A H7A 1.0000 . ?
C7A C8A 1.531(13) . ?
C7A C9A 1.528(12) . ?
C4A H4A 1.0000 . ?
C4A C5A 1.517(12) . ?
C4A C6A 1.537(13) . ?
C5A H5AA 0.9800 . ?
C5A H5AB 0.9800 . ?
C5A H5AC 0.9800 . ?
C8A H8AA 0.9800 . ?
C8A H8AB 0.9800 . ?
C8A H8AC 0.9800 . ?
C9A H9AA 0.9800 . ?
C9A H9AB 0.9800 . ?
C9A H9AC 0.9800 . ?
C6A H6AA 0.9800 . ?
C6A H6AB 0.9800 . ?
C6A H6AC 0.9800 . ?
C2A H2AA 0.9800 . ?
C2A H2AB 0.9800 . ?
C2A H2AC 0.9800 . ?
C2A C1A 1.529(13) . ?
C1A H1A 1.0000 . ?
C1A C3A 1.540(14) . ?
C3A H3AA 0.9800 . ?
C3A H3AB 0.9800 . ?
C3A H3AC 0.9800 . ?
C1B H1BA 0.9800 . ?
C1B H1BB 0.9800 . ?
C1B H1BC 0.9800 . ?
C1B C1C 1.570(17) . ?
C1C C1D 1.354(8) . ?
C1C C1H 1.393(9) . ?
C1D H1D 0.9500 . ?
C1D C1E 1.387(9) . ?
C1E H1E 0.9500 . ?
C1E C1F 1.344(9) . ?
C1F H1F 0.9500 . ?
C1F C1G 1.403(9) . ?
C1G H1G 0.9500 . ?
C1G C1H 1.381(9) . ?
C1H H1H 0.9500 . ?

loop_
_geom_angle_atom_site_label_1
_geom_angle_atom_site_label_2
_geom_angle_atom_site_label_3
_geom_angle
_geom_angle_site_symmetry_1
_geom_angle_site_symmetry_3
_geom_angle_publ_flag
N2 U1 Se1 108.63(9) . . ?
N2 U1 N4 70.23(14) . . ?
N3 U1 Se1 110.74(9) . . ?
N3 U1 N2 107.13(14) . . ?
N3 U1 N4 69.80(13) . . ?
N4 U1 Se1 178.87(11) . . ?
N1 U1 Se1 109.56(11) . . ?
N1 U1 N2 110.06(15) . . ?
N1 U1 N3 110.66(14) . . ?
N1 U1 N4 70.99(15) . . ?
U1 Se1 U1 175.58(3) 2_655 . ?
H10A C10 H10B 108.1 . . ?
C11 C10 H10A 109.5 . . ?
C11 C10 H10B 109.5 . . ?
C11 C10 N1 110.9(4) . . ?
N1 C10 H10A 109.5 . . ?
N1 C10 H10B 109.5 . . ?
C10 C11 H11A 110.0 . . ?
C10 C11 H11B 110.0 . . ?
H11A C11 H11B 108.3 . . ?
N4 C11 C10 108.7(4) . . ?
N4 C11 H11A 110.0 . . ?
N4 C11 H11B 110.0 . . ?
Si2 N2 U1 133.7(2) . . ?
C21 N2 U1 110.8(3) . . ?
C21 N2 Si2 115.3(3) . . ?
N2 Si2 C12 107.7(2) . . ?
N2 Si2 C15 115.1(2) . . ?
N2 Si2 C18 110.5(2) . . ?
C12 Si2 C15 107.1(2) . . ?
C12 Si2 C18 108.0(2) . . ?
C15 Si2 C18 108.2(2) . . ?
Si2 C12 H12 106.8 . . ?
C13 C12 Si2 114.2(3) . . ?
C13 C12 H12 106.8 . . ?
C13 C12 C14 108.3(4) . . ?
C14 C12 Si2 113.6(3) . . ?
C14 C12 H12 106.8 . . ?
C12 C13 H13A 109.5 . . ?
C12 C13 H13B 109.5 . . ?
C12 C13 H13C 109.5 . . ?
H13A C13 H13B 109.5 . . ?
H13A C13 H13C 109.5 . . ?
H13B C13 H13C 109.5 . . ?
C12 C14 H14A 109.5 . . ?
C12 C14 H14B 109.5 . . ?
C12 C14 H14C 109.5 . . ?
H14A C14 H14B 109.5 . . ?
H14A C14 H14C 109.5 . . ?
H14B C14 H14C 109.5 . . ?
Si2 C15 H15 104.1 . . ?
C16 C15 Si2 114.2(4) . . ?
C16 C15 H15 104.1 . . ?
C17 C15 Si2 119.0(4) . . ?
C17 C15 H15 104.1 . . ?
C17 C15 C16 109.4(5) . . ?
C15 C16 H16A 109.5 . . ?
C15 C16 H16B 109.5 . . ?
C15 C16 H16C 109.5 . . ?
H16A C16 H16B 109.5 . . ?
H16A C16 H16C 109.5 . . ?
H16B C16 H16C 109.5 . . ?
C15 C17 H17A 109.5 . . ?
C15 C17 H17B 109.5 . . ?
C15 C17 H17C 109.5 . . ?
H17A C17 H17B 109.5 . . ?
H17A C17 H17C 109.5 . . ?
H17B C17 H17C 109.5 . . ?
Si2 C18 H18 105.5 . . ?
C19 C18 Si2 114.6(4) . . ?
C19 C18 H18 105.5 . . ?
C19 C18 C20 109.2(4) . . ?
C20 C18 Si2 115.6(4) . . ?
C20 C18 H18 105.5 . . ?
C18 C19 H19A 109.5 . . ?
C18 C19 H19B 109.5 . . ?
C18 C19 H19C 109.5 . . ?
H19A C19 H19B 109.5 . . ?
H19A C19 H19C 109.5 . . ?
H19B C19 H19C 109.5 . . ?
C18 C20 H20A 109.5 . . ?
C18 C20 H20B 109.5 . . ?
C18 C20 H20C 109.5 . . ?
H20A C20 H20B 109.5 . . ?
H20A C20 H20C 109.5 . . ?
H20B C20 H20C 109.5 . . ?
N2 C21 H21A 109.8 . . ?
N2 C21 H21B 109.8 . . ?
N2 C21 C22 109.2(5) . . ?
H21A C21 H21B 108.3 . . ?
C22 C21 H21A 109.8 . . ?
C22 C21 H21B 109.8 . . ?
C21 C22 H22A 109.8 . . ?
C21 C22 H22B 109.8 . . ?
H22A C22 H22B 108.2 . . ?
N4 C22 C21 109.4(4) . . ?
N4 C22 H22A 109.8 . . ?
N4 C22 H22B 109.8 . . ?
Si3 N3 U1 135.6(2) . . ?
C32 N3 U1 108.8(3) . . ?
C32 N3 Si3 115.1(3) . . ?
N3 Si3 C23 105.04(19) . . ?
N3 Si3 C26 109.0(2) . . ?
N3 Si3 C29 110.2(2) . . ?
C23 Si3 C26 112.9(2) . . ?
C23 Si3 C29 111.3(2) . . ?
C26 Si3 C29 108.4(2) . . ?
Si3 C23 H23 106.7 . . ?
C24 C23 Si3 110.8(3) . . ?
C24 C23 H23 106.7 . . ?
C25 C23 Si3 116.0(3) . . ?
C25 C23 H23 106.7 . . ?
C25 C23 C24 109.4(4) . . ?
C23 C24 H24A 109.5 . . ?
C23 C24 H24B 109.5 . . ?
C23 C24 H24C 109.5 . . ?
H24A C24 H24B 109.5 . . ?
H24A C24 H24C 109.5 . . ?
H24B C24 H24C 109.5 . . ?
C23 C25 H25A 109.5 . . ?
C23 C25 H25B 109.5 . . ?
C23 C25 H25C 109.5 . . ?
H25A C25 H25B 109.5 . . ?
H25A C25 H25C 109.5 . . ?
H25B C25 H25C 109.5 . . ?
Si3 C26 H26 106.1 . . ?
C27 C26 Si3 111.4(4) . . ?
C27 C26 H26 106.1 . . ?
C27 C26 C28 110.0(4) . . ?
C28 C26 Si3 116.6(3) . . ?
C28 C26 H26 106.1 . . ?
C26 C27 H27A 109.5 . . ?
C26 C27 H27B 109.5 . . ?
C26 C27 H27C 109.5 . . ?
H27A C27 H27B 109.5 . . ?
H27A C27 H27C 109.5 . . ?
H27B C27 H27C 109.5 . . ?
C26 C28 H28A 109.5 . . ?
C26 C28 H28B 109.5 . . ?
C26 C28 H28C 109.5 . . ?
H28A C28 H28B 109.5 . . ?
H28A C28 H28C 109.5 . . ?
H28B C28 H28C 109.5 . . ?
Si3 C29 H29 106.0 . . ?
C30 C29 Si3 115.0(3) . . ?
C30 C29 H29 106.0 . . ?
C31 C29 Si3 113.9(4) . . ?
C31 C29 H29 106.0 . . ?
C31 C29 C30 109.1(4) . . ?
C29 C30 H30A 109.5 . . ?
C29 C30 H30B 109.5 . . ?
C29 C30 H30C 109.5 . . ?
H30A C30 H30B 109.5 . . ?
H30A C30 H30C 109.5 . . ?
H30B C30 H30C 109.5 . . ?
C29 C31 H31A 109.5 . . ?
C29 C31 H31B 109.5 . . ?
C29 C31 H31C 109.5 . . ?
H31A C31 H31B 109.5 . . ?
H31A C31 H31C 109.5 . . ?
H31B C31 H31C 109.5 . . ?
N3 C32 H32A 109.8 . . ?
N3 C32 H32B 109.8 . . ?
N3 C32 C33 109.3(4) . . ?
H32A C32 H32B 108.3 . . ?
C33 C32 H32A 109.8 . . ?
C33 C32 H32B 109.8 . . ?
C32 C33 H33A 110.1 . . ?
C32 C33 H33B 110.1 . . ?
H33A C33 H33B 108.4 . . ?
N4 C33 C32 107.9(4) . . ?
N4 C33 H33A 110.1 . . ?
N4 C33 H33B 110.1 . . ?
C11 N4 U1 106.6(3) . . ?
C11 N4 C22 112.0(5) . . ?
C11 N4 C33 112.4(4) . . ?
C22 N4 U1 106.5(3) . . ?
C33 N4 U1 107.0(3) . . ?
C33 N4 C22 112.0(5) . . ?
C1 Si1 C4 106.5(4) . . ?
C7 Si1 C1 107.3(4) . . ?
C7 Si1 C4 105.8(4) . . ?
N1 Si1 C1 109.5(3) . . ?
N1 Si1 C4 110.9(3) . . ?
N1 Si1 C7 116.3(3) . . ?
C7A Si1A C4A 112.1(6) . . ?
C7A Si1A C1A 115.1(7) . . ?
C1A Si1A C4A 113.2(7) . . ?
N1 Si1A C7A 116.6(5) . . ?
N1 Si1A C4A 103.3(4) . . ?
N1 Si1A C1A 95.1(6) . . ?
H2A C2 H2B 109.5 . . ?
H2A C2 H2C 109.5 . . ?
H2B C2 H2C 109.5 . . ?
C1 C2 H2A 109.5 . . ?
C1 C2 H2B 109.5 . . ?
C1 C2 H2C 109.5 . . ?
Si1 C1 H1 106.4 . . ?
C2 C1 Si1 113.4(7) . . ?
C2 C1 H1 106.4 . . ?
C2 C1 C3 109.9(10) . . ?
C3 C1 Si1 113.7(7) . . ?
C3 C1 H1 106.4 . . ?
C1 C3 H3A 109.5 . . ?
C1 C3 H3B 109.5 . . ?
C1 C3 H3C 109.5 . . ?
H3A C3 H3B 109.5 . . ?
H3A C3 H3C 109.5 . . ?
H3B C3 H3C 109.5 . . ?
Si1 C4 H4 105.5 . . ?
C6 C4 Si1 114.7(6) . . ?
C6 C4 H4 105.5 . . ?
C6 C4 C5 108.9(7) . . ?
C5 C4 Si1 115.6(6) . . ?
C5 C4 H4 105.5 . . ?
C4 C6 H6A 109.5 . . ?
C4 C6 H6B 109.5 . . ?
C4 C6 H6C 109.5 . . ?
H6A C6 H6B 109.5 . . ?
H6A C6 H6C 109.5 . . ?
H6B C6 H6C 109.5 . . ?
Si1 C7 H7 104.9 . . ?
C9 C7 Si1 114.6(6) . . ?
C9 C7 H7 104.9 . . ?
C9 C7 C8 109.5(7) . . ?
C8 C7 Si1 116.7(5) . . ?
C8 C7 H7 104.9 . . ?
C7 C9 H9A 109.5 . . ?
C7 C9 H9B 109.5 . . ?
C7 C9 H9C 109.5 . . ?
H9A C9 H9B 109.5 . . ?
H9A C9 H9C 109.5 . . ?
H9B C9 H9C 109.5 . . ?
C7 C8 H8A 109.5 . . ?
C7 C8 H8B 109.5 . . ?
C7 C8 H8C 109.5 . . ?
H8A C8 H8B 109.5 . . ?
H8A C8 H8C 109.5 . . ?
H8B C8 H8C 109.5 . . ?
C4 C5 H5A 109.5 . . ?
C4 C5 H5B 109.5 . . ?
C4 C5 H5C 109.5 . . ?
H5A C5 H5B 109.5 . . ?
H5A C5 H5C 109.5 . . ?
H5B C5 H5C 109.5 . . ?
Si1A C7A H7A 107.4 . . ?
C8A C7A Si1A 112.8(9) . . ?
C8A C7A H7A 107.4 . . ?
C9A C7A Si1A 113.5(9) . . ?
C9A C7A H7A 107.4 . . ?
C9A C7A C8A 108.0(11) . . ?
Si1A C4A H4A 106.5 . . ?
C5A C4A Si1A 114.0(9) . . ?
C5A C4A H4A 106.5 . . ?
C5A C4A C6A 112.6(12) . . ?
C6A C4A Si1A 110.2(10) . . ?
C6A C4A H4A 106.5 . . ?
C4A C5A H5AA 109.5 . . ?
C4A C5A H5AB 109.5 . . ?
C4A C5A H5AC 109.5 . . ?
H5AA C5A H5AB 109.5 . . ?
H5AA C5A H5AC 109.5 . . ?
H5AB C5A H5AC 109.5 . . ?
C7A C8A H8AA 109.5 . . ?
C7A C8A H8AB 109.5 . . ?
C7A C8A H8AC 109.5 . . ?
H8AA C8A H8AB 109.5 . . ?
H8AA C8A H8AC 109.5 . . ?
H8AB C8A H8AC 109.5 . . ?
C7A C9A H9AA 109.5 . . ?
C7A C9A H9AB 109.5 . . ?
C7A C9A H9AC 109.5 . . ?
H9AA C9A H9AB 109.5 . . ?
H9AA C9A H9AC 109.5 . . ?
H9AB C9A H9AC 109.5 . . ?
C4A C6A H6AA 109.5 . . ?
C4A C6A H6AB 109.5 . . ?
C4A C6A H6AC 109.5 . . ?
H6AA C6A H6AB 109.5 . . ?
H6AA C6A H6AC 109.5 . . ?
H6AB C6A H6AC 109.5 . . ?
H2AA C2A H2AB 109.5 . . ?
H2AA C2A H2AC 109.5 . . ?
H2AB C2A H2AC 109.5 . . ?
C1A C2A H2AA 109.5 . . ?
C1A C2A H2AB 109.5 . . ?
C1A C2A H2AC 109.5 . . ?
Si1A C1A H1A 108.1 . . ?
C2A C1A Si1A 112.9(13) . . ?
C2A C1A H1A 108.1 . . ?
C2A C1A C3A 108.0(19) . . ?
C3A C1A Si1A 111.6(15) . . ?
C3A C1A H1A 108.1 . . ?
C1A C3A H3AA 109.5 . . ?
C1A C3A H3AB 109.5 . . ?
C1A C3A H3AC 109.5 . . ?
H3AA C3A H3AB 109.5 . . ?
H3AA C3A H3AC 109.5 . . ?
H3AB C3A H3AC 109.5 . . ?
C10 N1 U1 108.2(3) . . ?
C10 N1 Si1 119.4(3) . . ?
C10 N1 Si1A 104.0(3) . . ?
Si1 N1 U1 132.4(2) . . ?
Si1A N1 U1 142.8(3) . . ?
H1BA C1B H1BB 109.5 . . ?
H1BA C1B H1BC 109.5 . . ?
H1BB C1B H1BC 109.5 . . ?
C1C C1B H1BA 109.5 . . ?
C1C C1B H1BB 109.5 . . ?
C1C C1B H1BC 109.5 . . ?
C1D C1C C1B 121.0(7) . . ?
C1D C1C C1H 119.9(6) . . ?
C1H C1C C1B 119.1(6) . . ?
C1C C1D H1D 119.9 . . ?
C1C C1D C1E 120.2(6) . . ?
C1E C1D H1D 119.9 . . ?
C1D C1E H1E 119.7 . . ?
C1F C1E C1D 120.6(4) . . ?
C1F C1E H1E 119.7 . . ?
C1E C1F H1F 119.8 . . ?
C1E C1F C1G 120.5(6) . . ?
C1G C1F H1F 119.8 . . ?
C1F C1G H1G 120.8 . . ?
C1H C1G C1F 118.4(5) . . ?
C1H C1G H1G 120.8 . . ?
C1C C1H H1H 119.9 . . ?
C1G C1H C1C 120.2(4) . . ?
C1G C1H H1H 119.9 . . ?

loop_
_geom_torsion_atom_site_label_1
_geom_torsion_atom_site_label_2
_geom_torsion_atom_site_label_3
_geom_torsion_atom_site_label_4
_geom_torsion
_geom_torsion_site_symmetry_1
_geom_torsion_site_symmetry_2
_geom_torsion_site_symmetry_3
_geom_torsion_site_symmetry_4
_geom_torsion_publ_flag
U1 N2 Si2 C12 -20.7(4) . . . . ?
U1 N2 Si2 C15 -140.0(3) . . . . ?
U1 N2 Si2 C18 97.0(3) . . . . ?
U1 N2 C21 C22 64.5(4) . . . . ?
U1 N3 Si3 C23 9.1(4) . . . . ?
U1 N3 Si3 C26 130.3(3) . . . . ?
U1 N3 Si3 C29 -110.9(3) . . . . ?
U1 N3 C32 C33 68.4(5) . . . . ?
C10 C11 N4 U1 26.7(5) . . . . ?
C10 C11 N4 C22 -89.4(6) . . . . ?
C10 C11 N4 C33 143.6(5) . . . . ?
C11 C10 N1 U1 65.5(5) . . . . ?
C11 C10 N1 Si1 -114.3(5) . . . . ?
C11 C10 N1 Si1A -95.7(5) . . . . ?
N2 C21 C22 N4 -60.0(6) . . . . ?
Si2 N2 C21 C22 -119.9(4) . . . . ?
C21 N2 Si2 C12 165.0(4) . . . . ?
C21 N2 Si2 C15 45.7(4) . . . . ?
C21 N2 Si2 C18 -77.2(4) . . . . ?
C21 C22 N4 U1 27.3(5) . . . . ?
C21 C22 N4 C11 143.4(5) . . . . ?
C21 C22 N4 C33 -89.4(5) . . . . ?
N3 Si3 C23 C24 -66.5(4) . . . . ?
N3 Si3 C23 C25 168.0(4) . . . . ?
N3 C32 C33 N4 -61.6(6) . . . . ?
Si3 N3 C32 C33 -104.6(4) . . . . ?
C26 Si3 C23 C24 175.0(3) . . . . ?
C26 Si3 C23 C25 49.4(4) . . . . ?
C29 Si3 C23 C24 52.8(4) . . . . ?
C29 Si3 C23 C25 -72.8(4) . . . . ?
C32 N3 Si3 C23 179.5(4) . . . . ?
C32 N3 Si3 C26 -59.3(4) . . . . ?
C32 N3 Si3 C29 59.5(4) . . . . ?
C32 C33 N4 U1 26.0(5) . . . . ?
C32 C33 N4 C11 -90.6(5) . . . . ?
C32 C33 N4 C22 142.4(5) . . . . ?
C1 Si1 N1 U1 -13.2(5) . . . . ?
C1 Si1 N1 C10 166.5(4) . . . . ?
C4 Si1 N1 U1 104.1(4) . . . . ?
C4 Si1 N1 C10 -76.2(5) . . . . ?
C7 Si1 N1 U1 -135.0(3) . . . . ?
C7 Si1 N1 C10 44.7(5) . . . . ?
C7A Si1A N1 U1 -92.9(6) . . . . ?
C7A Si1A N1 C10 56.7(6) . . . . ?
C4A Si1A C7A C8A -85.6(11) . . . . ?
C4A Si1A C7A C9A 37.7(12) . . . . ?
C4A Si1A N1 U1 143.7(5) . . . . ?
C4A Si1A N1 C10 -66.7(5) . . . . ?
C1A Si1A C7A C8A 45.6(13) . . . . ?
C1A Si1A C7A C9A 168.8(10) . . . . ?
C1A Si1A N1 U1 28.4(7) . . . . ?
C1A Si1A N1 C10 178.1(6) . . . . ?
N1 C10 C11 N4 -61.2(6) . . . . ?
N1 Si1A C7A C8A 155.7(9) . . . . ?
N1 Si1A C7A C9A -81.1(10) . . . . ?
C1B C1C C1D C1E 178.9(14) . . . . ?
C1B C1C C1H C1G 177.6(17) . . . . ?
C1C C1D C1E C1F 2(3) . . . . ?
C1D C1C C1H C1G -3(3) . . . . ?
C1D C1E C1F C1G 0(3) . . . . ?
C1E C1F C1G C1H -4(3) . . . . ?
C1F C1G C1H C1C 5(3) . . . . ?
C1H C1C C1D C1E 0(2) . . . . ?

_shelx_res_file                  
;
TITL UBMGMZ in C2/c #15
    ubmgmz.res
    created by SHELXL-2016/6 at 16:15:43 on 27-Apr-2017
REM reset to C2/c #15
CELL 1.54184 25.20016 19.517856 17.509858 90 98.9415 90
ZERR 4 0.001564 0.000992 0.0009 0 0.006 0
LATT 7
SYMM -X,+Y,0.5-Z
SFAC C H N Se Si U
UNIT 292 632 32 4 24 8
DFIX 1.39 0.01 C1H C1G C1H C1C C1D C1C C1E C1D C1F C1E C1G C1F
DFIX 1.55 C1C C1B
SADI 0.01 C1F C1C C1E C1H C1D C1G
SADI 0.01 C1H C1B C1B C1D
SADI 0.01 C1F C1H C1H C1D C1G C1E C1E C1C
SADI 0.003 Si1A N1 Si1 N1 Si2 N2 Si3 N3
SADI C2 C1 C3 C1 C2A C1A C3A C1A C5 C4 C6 C4 C5A C4A C6A C4A C8 C7 C9 C7 C8A =
 C7A C9A C7A
SADI Si1A C7A Si1 C7 Si1A C4A Si1 C4 Si1 C1 Si1A C1A
FLAT C1B C1C C1D C1H C1E C1G C1F
SIMU 0.01 0.02 2 C1C C1B C1D C1H C1E C1G C1F
SIMU 0.01 0.02 2 Si1 Si1A C2 C1 C3 C4 C6 C7 C9 C8 C5 C7A C4A C5A C8A C9A C6A =
 C2A C1A C3A N1
RIGU C1C C1B C1D C1H C1E C1G C1F Si1 Si1A C2 C1 C3 C4 C6 C7 C9 C8 C5 C7A C4A =
 C5A C8A C9A C6A C2A C1A C3A N1

L.S. 32
PLAN  20
TEMP -153(2)
BOND $H
conf
MORE -1
fmap 2
bump
acta
SHEL 100 0.84
REM <olex2.extras>
REM <HklSrc "%.\\UBMGMZold.hkl">
REM </olex2.extras>

WGHT    0.042600   62.114300
FVAR       1.07672   0.35230
U1    6    0.389192    0.711281    0.255188    11.00000    0.00779    0.00883 =
         0.01187    0.00120    0.00210   -0.00293
SE1   4    0.500000    0.716839    0.250000    10.50000    0.01070    0.01541 =
         0.01858    0.00000    0.00684    0.00000
C10   1    0.318385    0.596148    0.305656    11.00000    0.03267    0.03343 =
         0.02551    0.01748   -0.00181   -0.02116
AFIX  23
H10A  2    0.309038    0.547426    0.311964    11.00000   -1.20000
H10B  2    0.331191    0.615323    0.357597    11.00000   -1.20000
AFIX   0
C11   1    0.269533    0.634433    0.269104    11.00000    0.02174    0.05684 =
         0.02994    0.02006   -0.00246   -0.02726
AFIX  23
H11A  2    0.256447    0.615505    0.217131    11.00000   -1.20000
H11B  2    0.240583    0.629680    0.301028    11.00000   -1.20000
AFIX   0
N2    3    0.372945    0.765260    0.363346    11.00000    0.00788    0.01755 =
         0.01671    0.00043    0.00309    0.00318
SI2   5    0.410923    0.779113    0.453987    11.00000    0.01058    0.01301 =
         0.01237   -0.00002    0.00548    0.00050
C12   1    0.466735    0.712606    0.468332    11.00000    0.01449    0.01348 =
         0.01389    0.00042    0.00268   -0.00151
AFIX  13
H12   2    0.495993    0.730133    0.440970    11.00000   -1.20000
AFIX   0
C13   1    0.450260    0.642055    0.433279    11.00000    0.01668    0.01670 =
         0.01876   -0.00098    0.00268    0.00434
AFIX 137
H13A  2    0.415765    0.628475    0.447885    11.00000   -1.50000
H13B  2    0.477724    0.608141    0.452794    11.00000   -1.50000
H13C  2    0.446794    0.644599    0.376825    11.00000   -1.50000
AFIX   0
C14   1    0.491736    0.702269    0.553682    11.00000    0.01998    0.01957 =
         0.01834    0.00241    0.00065    0.00542
AFIX 137
H14A  2    0.499386    0.747008    0.578353    11.00000   -1.50000
H14B  2    0.525194    0.676163    0.556365    11.00000   -1.50000
H14C  2    0.466517    0.677066    0.580563    11.00000   -1.50000
AFIX   0
C15   1    0.372470    0.770682    0.538953    11.00000    0.02300    0.02486 =
         0.01875    0.00061    0.01198    0.00037
AFIX  13
H15   2    0.401098    0.771313    0.585415    11.00000   -1.20000
AFIX   0
C16   1    0.344531    0.700708    0.543725    11.00000    0.03531    0.03647 =
         0.02741    0.00538    0.02111   -0.00626
AFIX 137
H16A  2    0.314397    0.696818    0.501232    11.00000   -1.50000
H16B  2    0.331151    0.697122    0.593217    11.00000   -1.50000
H16C  2    0.370320    0.663792    0.539754    11.00000   -1.50000
AFIX   0
C17   1    0.334246    0.827877    0.554188    11.00000    0.03502    0.03761 =
         0.03621   -0.00182    0.02517    0.00339
AFIX 137
H17A  2    0.351633    0.872341    0.550016    11.00000   -1.50000
H17B  2    0.325110    0.822688    0.606277    11.00000   -1.50000
H17C  2    0.301427    0.825363    0.516063    11.00000   -1.50000
AFIX   0
C18   1    0.443380    0.867497    0.458559    11.00000    0.01988    0.01312 =
         0.02450   -0.00393    0.01045   -0.00123
AFIX  13
H18   2    0.470891    0.865146    0.423180    11.00000   -1.20000
AFIX   0
C19   1    0.474380    0.886800    0.537648    11.00000    0.02942    0.02098 =
         0.03063   -0.00957    0.00486   -0.00520
AFIX 137
H19A  2    0.449660    0.888299    0.575645    11.00000   -1.50000
H19B  2    0.490986    0.931907    0.534506    11.00000   -1.50000
H19C  2    0.502380    0.852577    0.553529    11.00000   -1.50000
AFIX   0
C20   1    0.406111    0.926657    0.428232    11.00000    0.03260    0.01493 =
         0.02955   -0.00086    0.00987    0.00159
AFIX 137
H20A  2    0.386021    0.914442    0.377573    11.00000   -1.50000
H20B  2    0.427527    0.967866    0.423254    11.00000   -1.50000
H20C  2    0.380921    0.935547    0.464451    11.00000   -1.50000
AFIX   0
C21   1    0.319818    0.800072    0.349783    11.00000    0.01274    0.03510 =
         0.02121    0.00648    0.00804    0.00937
AFIX  23
H21A  2    0.318189    0.832001    0.305548    11.00000   -1.20000
H21B  2    0.314692    0.826862    0.396090    11.00000   -1.20000
AFIX   0
C22   1    0.276001    0.746803    0.332865    11.00000    0.00790    0.06162 =
         0.02259    0.01068    0.00599   -0.00482
AFIX  23
H22A  2    0.277231    0.715412    0.377516    11.00000   -1.20000
H22B  2    0.240434    0.769489    0.324293    11.00000   -1.20000
AFIX   0
N3    3    0.342574    0.767331    0.153631    11.00000    0.01091    0.01228 =
         0.01321    0.00523    0.00122   -0.00398
SI3   5    0.349410    0.844899    0.106912    11.00000    0.00779    0.01128 =
         0.01333    0.00308    0.00259   -0.00036
C23   1    0.418076    0.877926    0.150138    11.00000    0.01148    0.01158 =
         0.01458    0.00492    0.00204   -0.00225
AFIX  13
H23   2    0.443821    0.839207    0.148204    11.00000   -1.20000
AFIX   0
C24   1    0.419861    0.896191    0.236320    11.00000    0.01645    0.02313 =
         0.01868   -0.00068    0.00009   -0.00701
AFIX 137
H24A  2    0.397732    0.936861    0.240724    11.00000   -1.50000
H24B  2    0.457034    0.905632    0.259756    11.00000   -1.50000
H24C  2    0.405949    0.857669    0.263167    11.00000   -1.50000
AFIX   0
C25   1    0.439587    0.938655    0.107957    11.00000    0.01543    0.01836 =
         0.01865    0.00381    0.00350   -0.00616
AFIX 137
H25A  2    0.440147    0.926286    0.053844    11.00000   -1.50000
H25B  2    0.476090    0.949842    0.132964    11.00000   -1.50000
H25C  2    0.416222    0.978505    0.110203    11.00000   -1.50000
AFIX   0
C26   1    0.342748    0.828873   -0.001224    11.00000    0.01032    0.01927 =
         0.01421   -0.00042    0.00211   -0.00360
AFIX  13
H26   2    0.307174    0.805995   -0.016491    11.00000   -1.20000
AFIX   0
C27   1    0.385036    0.777787   -0.020044    11.00000    0.04574    0.02892 =
         0.02089    0.00366    0.01234    0.01460
AFIX 137
H27A  2    0.420999    0.796834   -0.003780    11.00000   -1.50000
H27B  2    0.379657    0.769152   -0.075848    11.00000   -1.50000
H27C  2    0.381499    0.734701    0.007460    11.00000   -1.50000
AFIX   0
C28   1    0.342156    0.892733   -0.053384    11.00000    0.01996    0.02464 =
         0.01660    0.00419    0.00204    0.00093
AFIX 137
H28A  2    0.317847    0.927196   -0.037320    11.00000   -1.50000
H28B  2    0.329742    0.879766   -0.107269    11.00000   -1.50000
H28C  2    0.378504    0.911772   -0.048670    11.00000   -1.50000
AFIX   0
C29   1    0.293716    0.907320    0.125147    11.00000    0.01329    0.01901 =
         0.01900    0.00213    0.00570    0.00304
AFIX  13
H29   2    0.289141    0.900759    0.180390    11.00000   -1.20000
AFIX   0
C30   1    0.307023    0.983977    0.116655    11.00000    0.02485    0.01720 =
         0.03822   -0.00079    0.00871    0.01099
AFIX 137
H30A  2    0.338743    0.995961    0.154088    11.00000   -1.50000
H30B  2    0.276435    1.011894    0.126337    11.00000   -1.50000
H30C  2    0.314329    0.992685    0.064157    11.00000   -1.50000
AFIX   0
C31   1    0.238807    0.892003    0.077057    11.00000    0.01115    0.03540 =
         0.02927    0.00688    0.00459    0.00829
AFIX 137
H31A  2    0.241087    0.897389    0.022016    11.00000   -1.50000
H31B  2    0.212026    0.923921    0.091486    11.00000   -1.50000
H31C  2    0.228213    0.844909    0.086931    11.00000   -1.50000
AFIX   0
C32   1    0.290505    0.731093    0.129352    11.00000    0.01744    0.02210 =
         0.01947    0.00432   -0.00493   -0.00954
AFIX  23
H32A  2    0.297205    0.681844    0.121239    11.00000   -1.20000
H32B  2    0.272113    0.750488    0.080009    11.00000   -1.20000
AFIX   0
C33   1    0.255602    0.739337    0.190986    11.00000    0.00882    0.04197 =
         0.02690    0.01512   -0.00292   -0.00805
AFIX  23
H33A  2    0.249218    0.788543    0.199855    11.00000   -1.20000
H33B  2    0.220464    0.716786    0.174797    11.00000   -1.20000
AFIX   0
N4    3    0.283740    0.707304    0.262814    11.00000    0.01171    0.03824 =
         0.01836    0.01186   -0.00423   -0.01062
PART 2
SI1   5    0.383814    0.525900    0.212748   -21.00000    0.01173
PART 0
PART 1
SI1A  5    0.355944    0.527813    0.202589    21.00000    0.00400    0.01685 =
         0.01892    0.00598   -0.00295   -0.00280
PART 0
PART 2
C2    1    0.405535    0.612777    0.087430   -21.00000    0.02639    0.01199 =
         0.02010    0.00299    0.01197    0.00082
AFIX 137
H2A   2    0.367520    0.605410    0.066923   -21.00000   -1.50000
H2B   2    0.425872    0.618427    0.044473   -21.00000   -1.50000
H2C   2    0.409305    0.654094    0.119621   -21.00000   -1.50000
AFIX   0
C1    1    0.427260    0.550915    0.136283   -21.00000    0.02186    0.01500 =
         0.01933    0.00158    0.00528    0.00077
AFIX  13
H1    2    0.462979    0.564950    0.165204   -21.00000   -1.20000
AFIX   0
C3    1    0.438064    0.491494    0.083374   -21.00000    0.02207    0.01733 =
         0.02843   -0.00362    0.01043    0.00185
AFIX 137
H3A   2    0.455757    0.454007    0.114784   -21.00000   -1.50000
H3B   2    0.461367    0.507340    0.047079   -21.00000   -1.50000
H3C   2    0.403966    0.475196    0.054479   -21.00000   -1.50000
AFIX   0
C4    1    0.428291    0.469685    0.287633   -21.00000    0.02384    0.01438 =
         0.01934    0.00593    0.00539    0.00243
AFIX  13
H4    2    0.464676    0.491375    0.294675   -21.00000   -1.20000
AFIX   0
C6    1    0.411777    0.468862    0.367589   -21.00000    0.02468    0.01308 =
         0.01580    0.00573   -0.00184    0.00140
AFIX 137
H6A   2    0.404959    0.515836    0.383295   -21.00000   -1.50000
H6B   2    0.440685    0.448744    0.404723   -21.00000   -1.50000
H6C   2    0.379050    0.441478    0.366253   -21.00000   -1.50000
AFIX   0
C7    1    0.327971    0.466825    0.163505   -21.00000    0.01982    0.02134 =
         0.02130    0.00214    0.00202   -0.00139
AFIX  13
H7    2    0.347221    0.427394    0.143711   -21.00000   -1.20000
AFIX   0
C9    1    0.293786    0.497332    0.091814   -21.00000    0.01646    0.02802 =
         0.03366    0.00054   -0.00312   -0.00311
AFIX 137
H9A   2    0.275046    0.538097    0.106539   -21.00000   -1.50000
H9B   2    0.267401    0.463360    0.068843   -21.00000   -1.50000
H9C   2    0.316994    0.510099    0.054095   -21.00000   -1.50000
AFIX   0
C8    1    0.291175    0.434186    0.215704   -21.00000    0.03972    0.04250 =
         0.03125   -0.00717    0.00726   -0.03033
AFIX 137
H8A   2    0.312925    0.418011    0.263595   -21.00000   -1.50000
H8B   2    0.271875    0.395429    0.188735   -21.00000   -1.50000
H8C   2    0.265275    0.468318    0.228050   -21.00000   -1.50000
AFIX   0
C5    1    0.436863    0.395016    0.262265   -21.00000    0.06136    0.01952 =
         0.02621    0.00349   -0.00257    0.02007
AFIX 137
H5A   2    0.402591    0.370352    0.256233   -21.00000   -1.50000
H5B   2    0.462814    0.372214    0.301614   -21.00000   -1.50000
H5C   2    0.450607    0.395223    0.212893   -21.00000   -1.50000
AFIX   0
PART 0
PART 1
C7A   1    0.288800    0.512927    0.141730    21.00000    0.00754    0.01694 =
         0.02005    0.00373   -0.00189   -0.00452
AFIX  13
H7A   2    0.275052    0.558404    0.121050    21.00000   -1.20000
AFIX   0
C4A   1    0.374121    0.456583    0.278233    21.00000    0.01653
AFIX  13
H4A   2    0.346888    0.458988    0.314039    21.00000   -1.20000
AFIX   0
C5A   1    0.370722    0.384813    0.244552    21.00000    0.03670    0.01238 =
         0.02703    0.00227    0.00083    0.00603
AFIX 137
H5AA  2    0.333587    0.375130    0.221123    21.00000   -1.50000
H5AB  2    0.382184    0.351545    0.285740    21.00000   -1.50000
H5AC  2    0.394199    0.381404    0.205038    21.00000   -1.50000
AFIX   0
C8A   1    0.292103    0.466269    0.072358    21.00000    0.01722    0.01689 =
         0.02192   -0.00241   -0.00360   -0.00645
AFIX 137
H8AA  2    0.310157    0.490618    0.034720    21.00000   -1.50000
H8AB  2    0.255771    0.453412    0.048139    21.00000   -1.50000
H8AC  2    0.312496    0.424905    0.089803    21.00000   -1.50000
AFIX   0
C9A   1    0.246998    0.482941    0.186796    21.00000    0.01670    0.03194 =
         0.02753    0.00407    0.00365   -0.01299
AFIX 137
H9AA  2    0.257515    0.436285    0.203442    21.00000   -1.50000
H9AB  2    0.211905    0.481838    0.153611    21.00000   -1.50000
H9AC  2    0.244754    0.511461    0.232246    21.00000   -1.50000
AFIX   0
C6A   1    0.428906    0.471573    0.327374    21.00000    0.03376    0.02372 =
         0.02375    0.00507   -0.00196    0.00536
AFIX 137
H6AA  2    0.457425    0.464938    0.295888    21.00000   -1.50000
H6AB  2    0.434608    0.440330    0.371707    21.00000   -1.50000
H6AC  2    0.429613    0.519007    0.345857    21.00000   -1.50000
AFIX   0
C2A   1    0.432576    0.486141    0.106648    21.00000    0.02006    0.01377 =
         0.02013   -0.00160    0.00502    0.00011
AFIX 137
H2AA  2    0.447205    0.452388    0.145758    21.00000   -1.50000
H2AB  2    0.460687    0.500153    0.077003    21.00000   -1.50000
H2AC  2    0.402583    0.465754    0.071693    21.00000   -1.50000
AFIX   0
C1A   1    0.412680    0.548768    0.146431    21.00000    0.01526
AFIX  13
H1A   2    0.443453    0.567324    0.183640    21.00000   -1.20000
AFIX   0
C3A   1    0.395757    0.603654    0.084246    21.00000    0.01561
AFIX 137
H3AA  2    0.369854    0.583928    0.042496    21.00000   -1.50000
H3AB  2    0.427457    0.619626    0.063330    21.00000   -1.50000
H3AC  2    0.379189    0.642343    0.107332    21.00000   -1.50000
AFIX   0
PART 0
N1    3    0.362694    0.601045    0.256639    11.00000    0.03153    0.01424 =
         0.02365    0.00861   -0.00034   -0.01171

PART -1
C1B   1   -0.085465    0.680310    0.262824    10.50000    0.09611
AFIX 137
H1BA  2   -0.110964    0.656035    0.224165    10.50000   -1.50000
H1BB  2   -0.089891    0.729837    0.255112    10.50000   -1.50000
H1BC  2   -0.092283    0.668189    0.314740    10.50000   -1.50000
AFIX   0
C1C   1   -0.026603    0.659277    0.253942    10.50000    0.08171
C1D   1   -0.012437    0.592555    0.250580    10.50000    0.06462
AFIX  43
H1D   2   -0.038157    0.557670    0.254543    10.50000   -1.20000
AFIX   0
C1E   1    0.039515    0.575007    0.241369    10.50000    0.09275
AFIX  43
H1E   2    0.048877    0.528118    0.237571    10.50000   -1.20000
AFIX   0
C1F   1    0.076752    0.623716    0.237763    10.50000    0.05762
AFIX  43
H1F   2    0.112151    0.610987    0.231203    10.50000   -1.20000
AFIX   0
C1G   1    0.063734    0.693227    0.243615    10.50000    0.08541
AFIX  43
H1G   2    0.090422    0.727672    0.244124    10.50000   -1.20000
AFIX   0
C1H   1    0.011239    0.710385    0.248616    10.50000    0.04485
AFIX  43
H1H   2    0.000887    0.757194    0.248425    10.50000   -1.20000
AFIX   0
HKLF 4


REM  UBMGMZ in C2/c #15
REM R1 =  0.0331 for    7013 Fo > 4sig(Fo)  and  0.0356 for all    7505 data
REM    499 parameters refined using    409 restraints

END

WGHT      0.0425     62.3729

REM Highest difference peak  2.108,  deepest hole -2.193,  1-sigma level  0.146
Q1    1   0.4409  0.7114  0.2428  11.00000  0.05    2.11
Q2    1   0.3561  0.5422  0.2186  11.00000  0.05    2.08
Q3    1   0.0674  0.5981  0.2355  11.00000  0.05    1.88
Q4    1   0.0389  0.7264  0.2474  11.00000  0.05    1.83
Q5    1   0.3912  0.5130  0.2012  11.00000  0.05    1.77
Q6    1   0.3397  0.7119  0.2725  11.00000  0.05    1.69
Q7    1  -0.0177  0.6304  0.2564  11.00000  0.05    1.36
Q8    1   0.3825  0.6852  0.2137  11.00000  0.05    1.15
Q9    1   0.3941  0.6828  0.3006  11.00000  0.05    0.89
Q10   1   0.3466  0.6034  0.2520  11.00000  0.05    0.85
Q11   1   0.3928  0.7421  0.3059  11.00000  0.05    0.81
Q12   1   0.3767  0.7417  0.2020  11.00000  0.05    0.79
Q13   1   0.0000  0.6947  0.2500  10.50000  0.05    0.56
Q14   1   0.0899  0.6480  0.2395  11.00000  0.05    0.54
Q15   1   0.3900  0.7834  0.1835  11.00000  0.05    0.52
Q16   1   0.4572  0.7089  0.3366  11.00000  0.05    0.49
Q17   1   0.3848  0.7138  0.1554  11.00000  0.05    0.49
Q18   1   0.5179  0.6936  0.2026  11.00000  0.05    0.48
Q19   1   0.3942  0.6394  0.1808  11.00000  0.05    0.48
Q20   1   0.3955  0.7878  0.3287  11.00000  0.05    0.47
;
_shelx_res_checksum              10220
loop_
_exptl_crystal_face_index_h
_exptl_crystal_face_index_k
_exptl_crystal_face_index_l
_exptl_crystal_face_perp_dist
_exptl_oxdiff_crystal_face_indexfrac_h
_exptl_oxdiff_crystal_face_indexfrac_k
_exptl_oxdiff_crystal_face_indexfrac_l
_exptl_oxdiff_crystal_face_x
_exptl_oxdiff_crystal_face_y
_exptl_oxdiff_crystal_face_z
-16 0 0 0.0551 -16.0753 -0.0139 0.0007 -0.8448 -0.0034 -0.5235
16 0 0 0.0551 16.0753 0.0139 -0.0007 0.8448 0.0034 0.5235
-8 8 8 0.0846 -7.9753 7.9659 7.9772 -0.8085 0.2111 0.5799
8 -8 -8 0.1146 7.9753 -7.9659 -7.9772 0.8085 -0.2111 -0.5799
-7 -8 8 0.0788 -7.0348 -8.0092 7.9889 -0.4369 -0.8940 0.0952
7 8 -8 0.1038 7.0348 8.0092 -7.9889 0.4369 0.8940 -0.0952
7 -11 2 0.1033 6.9963 -10.9811 2.0035 0.5321 -0.8434 0.0191

_olex2_submission_special_instructions 'No special instructions were received'
####################################################################### 
# 
# This file contains crystal structure data downloaded from the 
# Cambridge Structural Database (CSD) hosted by the Cambridge 
# Crystallographic Data Centre (CCDC).
# 
# Full information about CCDC data access policies and citation 
# guidelines are available at http://www.ccdc.cam.ac.uk/access/V1 
# 
# Audit and citation data items may have been added by the CCDC. 
# Please retain this information to preserve the provenance of 
# this file and to allow appropriate attribution of the data. 
# 
#######################################################################

data_2
_database_code_depnum_ccdc_archive 'CCDC 1547173'
_audit_update_record             
;
2017-04-30 deposited with the CCDC.
2017-07-05 downloaded from the CCDC.
;

_refine_special_details          
;
'The C-C bond distances in the lattice THF molecule were restrained 
to be approximately 1.55 A. Enhanced rigid bond restraints were applied to all atoms in the THF molecule.'
;
_vrf_PLAT972_2                   
;
PROBLEM: Check Calcd Residual Density 0.98A From U1 -3.81 eA-3
RESPONSE: Residual density is close to Uranium and
present despite applying adequate
absorption correction.
It is not chemically significant.
;
_audit_creation_date             2017-04-27
_audit_creation_method           
;
Olex2 1.2
(compiled 2017.03.28 svn.r3405 for OlexSys, GUI svn.r5335)
;
_shelx_SHELXL_version_number     2016/6
_chemical_name_common            ?
_chemical_name_systematic        ?
_chemical_formula_moiety         'C66 H150 N8 S Si6 U2, 2(C4 H8 O)'
_chemical_formula_sum            'C74 H166 N8 O2 S Si6 U2'
_chemical_formula_weight         1876.80
_chemical_melting_point          ?
loop_
_atom_type_symbol
_atom_type_description
_atom_type_scat_dispersion_real
_atom_type_scat_dispersion_imag
_atom_type_scat_source
C C 0.0033 0.0016 'International Tables Vol C Tables 4.2.6.8 and 6.1.1.4'
H H 0.0000 0.0000 'International Tables Vol C Tables 4.2.6.8 and 6.1.1.4'
N N 0.0061 0.0033 'International Tables Vol C Tables 4.2.6.8 and 6.1.1.4'
O O 0.0106 0.0060 'International Tables Vol C Tables 4.2.6.8 and 6.1.1.4'
S S 0.1246 0.1234 'International Tables Vol C Tables 4.2.6.8 and 6.1.1.4'
Si Si 0.0817 0.0704 'International Tables Vol C Tables 4.2.6.8 and 6.1.1.4'
U U -9.6767 9.6646 'International Tables Vol C Tables 4.2.6.8 and 6.1.1.4'

_shelx_space_group_comment       
;
The symmetry employed for this shelxl refinement is uniquely defined
by the following loop, which should always be used as a source of
symmetry information in preference to the above space-group names.
They are only intended as comments.
;
_space_group_crystal_system      monoclinic
_space_group_IT_number           15
_space_group_name_H-M_alt        'C 1 2/c 1'
_space_group_name_Hall           '-C 2yc'
loop_
_space_group_symop_operation_xyz
'x, y, z'
'-x, y, -z+1/2'
'x+1/2, y+1/2, z'
'-x+1/2, y+1/2, -z+1/2'
'-x, -y, -z'
'x, -y, z-1/2'
'-x+1/2, -y+1/2, -z'
'x+1/2, -y+1/2, z-1/2'

_cell_length_a                   29.155(6)
_cell_length_b                   13.416(3)
_cell_length_c                   22.949(5)
_cell_angle_alpha                90
_cell_angle_beta                 105.344(4)
_cell_angle_gamma                90
_cell_volume                     8657(3)
_cell_formula_units_Z            4
_cell_measurement_reflns_used    2214
_cell_measurement_temperature    90(2)
_cell_measurement_theta_max      27.36
_cell_measurement_theta_min      2.63
_shelx_estimated_absorpt_T_max   ?
_shelx_estimated_absorpt_T_min   ?
_exptl_absorpt_coefficient_mu    3.889
_exptl_absorpt_correction_T_max  0.4305
_exptl_absorpt_correction_T_min  0.2792
_exptl_absorpt_correction_type   multi-scan
_exptl_absorpt_process_details   
'SADABS-2007/2 (Bruker,2007) was used for absorption correction. wR2(int) was 0.0923 before and 0.0632 after correction. The Ratio of minimum to maximum transmission is 0.6485. The \l/2 correction factor is 0.0015.'
_exptl_absorpt_special_details   ?
_exptl_crystal_colour            yellow
_exptl_crystal_colour_primary    yellow
_exptl_crystal_density_diffrn    1.440
_exptl_crystal_density_meas      ?
_exptl_crystal_density_method    ?
_exptl_crystal_description       block
_exptl_crystal_F_000             3864
_exptl_crystal_preparation       ?
_exptl_crystal_recrystallization_method ?
_exptl_crystal_size_max          0.04
_exptl_crystal_size_mid          0.01
_exptl_crystal_size_min          0.01
_exptl_transmission_factor_max   ?
_exptl_transmission_factor_min   ?
_diffrn_reflns_av_R_equivalents  0.0908
_diffrn_reflns_av_unetI/netI     0.1205
_diffrn_reflns_Laue_measured_fraction_full 0.994
_diffrn_reflns_Laue_measured_fraction_max 0.994
_diffrn_reflns_limit_h_max       26
_diffrn_reflns_limit_h_min       -34
_diffrn_reflns_limit_k_max       15
_diffrn_reflns_limit_k_min       -15
_diffrn_reflns_limit_l_max       27
_diffrn_reflns_limit_l_min       -26
_diffrn_reflns_number            21439
_diffrn_reflns_point_group_measured_fraction_full 0.994
_diffrn_reflns_point_group_measured_fraction_max 0.994
_diffrn_reflns_theta_full        25.027
_diffrn_reflns_theta_max         25.027
_diffrn_reflns_theta_min         2.007
_diffrn_ambient_temperature      90(2)
_diffrn_detector_area_resol_mean 8.366
_diffrn_measured_fraction_theta_full 0.994
_diffrn_measured_fraction_theta_max 0.994
_diffrn_measurement_device_type  'Bruker SMART APEX CCD area detector'
_diffrn_measurement_method       \w
_diffrn_radiation_monochromator  graphite
_diffrn_radiation_type           MoK\a
_diffrn_radiation_wavelength     0.71073
_diffrn_source                   ?
_diffrn_special_details          ?
_diffrn_standards_number         0
_reflns_Friedel_coverage         0.000
_reflns_Friedel_fraction_full    .
_reflns_Friedel_fraction_max     .
_reflns_number_gt                5310
_reflns_number_total             7597
_reflns_special_details          
;
 Reflections were merged by SHELXL according to the crystal
 class for the calculation of statistics and refinement.
 
 _reflns_Friedel_fraction is defined as the number of unique
 Friedel pairs measured divided by the number that would be
 possible theoretically, ignoring centric projections and
 systematic absences.
;
_reflns_threshold_expression     'I > 2\s(I)'
_computing_cell_refinement       'Bruker SAINT version 6.36A (Bruker, 2000)'
_computing_data_collection       ?
_computing_data_reduction        'Bruker SAINT version 6.36A (Bruker, 2000)'
_computing_molecular_graphics    'Olex2 (Dolomanov et al., 2009)'
_computing_publication_material  'Olex2 (Dolomanov et al., 2009)'
_computing_structure_refinement  'ShelXL (Sheldrick, 2015)'
_computing_structure_solution    'XS (Sheldrick, 2008)'
_refine_diff_density_max         1.511
_refine_diff_density_min         -3.142
_refine_diff_density_rms         0.185
_refine_ls_extinction_coef       .
_refine_ls_extinction_method     none
_refine_ls_goodness_of_fit_ref   1.107
_refine_ls_hydrogen_treatment    constr
_refine_ls_matrix_type           full
_refine_ls_number_parameters     438
_refine_ls_number_reflns         7597
_refine_ls_number_restraints     33
_refine_ls_R_factor_all          0.1027
_refine_ls_R_factor_gt           0.0659
_refine_ls_restrained_S_all      1.109
_refine_ls_shift/su_max          0.001
_refine_ls_shift/su_mean         0.000
_refine_ls_structure_factor_coef Fsqd
_refine_ls_weighting_details     
'w=1/[\s^2^(Fo^2^)+(0.0264P)^2^+24.3120P] where P=(Fo^2^+2Fc^2^)/3'
_refine_ls_weighting_scheme      calc
_refine_ls_wR_factor_gt          0.1056
_refine_ls_wR_factor_ref         0.1146
_olex2_refinement_description    
;
1. Fixed Uiso
 At 1.2 times of:
  All C(H) groups, All C(H,H) groups
 At 1.5 times of:
  All C(H,H,H) groups
2. Restrained distances
 C37-C36 = C35-C34 = C36-C35
 1.55 with sigma of 0.02
3. Rigid body (RIGU) restrains
 O1, C34, C37, C35, C36
 with sigma for 1-2 distances of 0.004 and sigma for 1-3 distances of 0.004
4.a Ternary CH refined with riding coordinates:
 C1(H1), C4(H4), C7(H7), C12(H12), C15(H15), C18(H18), C23(H23), C26(H26),
 C29(H29)
4.b Secondary CH2 refined with riding coordinates:
 C10(H10A,H10B), C11(H11A,H11B), C21(H21A,H21B), C22(H22A,H22B), C32(H32A,
 H32B), C33(H33A,H33B), C34(H34A,H34B), C35(H35A,H35B), C36(H36A,H36B),
 C37(H37A,H37B)
4.c Idealised Me refined as rotating group:
 C2(H2A,H2B,H2C), C3(H3A,H3B,H3C), C5(H5A,H5B,H5C), C6(H6A,H6B,H6C), C8(H8A,
 H8B,H8C), C9(H9A,H9B,H9C), C13(H13A,H13B,H13C), C14(H14A,H14B,H14C), C16(H16A,
 H16B,H16C), C17(H17A,H17B,H17C), C19(H19A,H19B,H19C), C20(H20A,H20B,H20C),
 C24(H24A,H24B,H24C), C25(H25A,H25B,H25C), C27(H27A,H27B,H27C), C28(H28A,H28B,
 H28C), C30(H30A,H30B,H30C), C31(H31A,H31B,H31C)
;
_atom_sites_solution_hydrogens   geom
_atom_sites_solution_primary     heavy
_atom_sites_solution_secondary   difmap
loop_
_atom_site_label
_atom_site_type_symbol
_atom_site_fract_x
_atom_site_fract_y
_atom_site_fract_z
_atom_site_U_iso_or_equiv
_atom_site_adp_type
_atom_site_occupancy
_atom_site_site_symmetry_order
_atom_site_calc_flag
_atom_site_refinement_flags_posn
_atom_site_refinement_flags_adp
_atom_site_refinement_flags_occupancy
_atom_site_disorder_assembly
_atom_site_disorder_group
U1 U 0.40596(2) 0.84830(3) 0.69675(2) 0.01241(10) Uani 1 1 d . . . . .
S1 S 0.500000 0.8480(3) 0.750000 0.0193(8) Uani 1 2 d S T P . .
Si1 Si 0.42229(10) 0.7712(2) 0.54936(13) 0.0151(6) Uani 1 1 d . . . . .
Si2 Si 0.39168(10) 1.1181(2) 0.71642(13) 0.0170(7) Uani 1 1 d . . . . .
Si3 Si 0.38085(10) 0.66874(19) 0.80598(13) 0.0162(6) Uani 1 1 d . . . . .
N1 N 0.3930(3) 0.7730(5) 0.6061(4) 0.0146(19) Uani 1 1 d . . . . .
N2 N 0.3766(3) 1.0046(6) 0.6798(3) 0.0126(18) Uani 1 1 d . . . . .
N3 N 0.3662(3) 0.7651(5) 0.7539(4) 0.0122(18) Uani 1 1 d . . . . .
N4 N 0.3119(3) 0.8440(7) 0.6409(3) 0.021(2) Uani 1 1 d . . . . .
C1 C 0.4496(3) 0.6435(8) 0.5419(4) 0.020(2) Uani 1 1 d . . . . .
H1 H 0.482070 0.645138 0.570711 0.024 Uiso 1 1 calc R . . . .
C2 C 0.4247(4) 0.5535(7) 0.5613(5) 0.025(3) Uani 1 1 d . . . . .
H2A H 0.420963 0.564966 0.601963 0.038 Uiso 1 1 calc GR . . . .
H2B H 0.443912 0.493495 0.561443 0.038 Uiso 1 1 calc GR . . . .
H2C H 0.393352 0.544583 0.532876 0.038 Uiso 1 1 calc GR . . . .
C3 C 0.4580(4) 0.6252(7) 0.4796(5) 0.025(3) Uani 1 1 d . . . . .
H3A H 0.427326 0.620617 0.449212 0.037 Uiso 1 1 calc GR . . . .
H3B H 0.475620 0.562817 0.480289 0.037 Uiso 1 1 calc GR . . . .
H3C H 0.476441 0.680564 0.469456 0.037 Uiso 1 1 calc GR . . . .
C4 C 0.4734(3) 0.8594(8) 0.5731(4) 0.018(2) Uani 1 1 d . . . . .
H4 H 0.495235 0.830985 0.610524 0.022 Uiso 1 1 calc R . . . .
C5 C 0.4599(3) 0.9661(7) 0.5895(5) 0.021(2) Uani 1 1 d . . . . .
H5A H 0.440363 0.998807 0.553268 0.032 Uiso 1 1 calc GR . . . .
H5B H 0.488983 1.004952 0.605693 0.032 Uiso 1 1 calc GR . . . .
H5C H 0.442009 0.961606 0.620047 0.032 Uiso 1 1 calc GR . . . .
C6 C 0.5024(3) 0.8697(7) 0.5269(4) 0.019(2) Uani 1 1 d . . . . .
H6A H 0.512914 0.803642 0.517588 0.029 Uiso 1 1 calc GR . . . .
H6B H 0.530184 0.911904 0.543628 0.029 Uiso 1 1 calc GR . . . .
H6C H 0.482651 0.900129 0.489909 0.029 Uiso 1 1 calc GR . . . .
C7 C 0.3842(4) 0.8054(7) 0.4714(5) 0.022(3) Uani 1 1 d . . . . .
H7 H 0.405962 0.797934 0.444515 0.026 Uiso 1 1 calc R . . . .
C8 C 0.3421(4) 0.7364(8) 0.4434(5) 0.031(3) Uani 1 1 d . . . . .
H8A H 0.352013 0.666835 0.451382 0.046 Uiso 1 1 calc GR . . . .
H8B H 0.331720 0.747564 0.399644 0.046 Uiso 1 1 calc GR . . . .
H8C H 0.315809 0.750824 0.461223 0.046 Uiso 1 1 calc GR . . . .
C9 C 0.3668(4) 0.9151(8) 0.4622(5) 0.028(3) Uani 1 1 d . . . . .
H9A H 0.348814 0.931398 0.491392 0.042 Uiso 1 1 calc GR . . . .
H9B H 0.346375 0.923440 0.421057 0.042 Uiso 1 1 calc GR . . . .
H9C H 0.394338 0.959586 0.468219 0.042 Uiso 1 1 calc GR . . . .
C10 C 0.3480(3) 0.7161(7) 0.5926(5) 0.016(2) Uani 1 1 d . . . . .
H10A H 0.348124 0.670214 0.626376 0.020 Uiso 1 1 calc R . . . .
H10B H 0.344865 0.675788 0.555575 0.020 Uiso 1 1 calc R . . . .
C11 C 0.3067(3) 0.7871(7) 0.5835(5) 0.019(2) Uani 1 1 d . . . . .
H11A H 0.306500 0.833532 0.549902 0.023 Uiso 1 1 calc R . . . .
H11B H 0.276320 0.749656 0.573320 0.023 Uiso 1 1 calc R . . . .
C12 C 0.4240(4) 1.2024(7) 0.6735(5) 0.022(3) Uani 1 1 d . . . . .
H12 H 0.456932 1.174425 0.681796 0.026 Uiso 1 1 calc R . . . .
C13 C 0.4054(4) 1.2011(8) 0.6056(5) 0.030(3) Uani 1 1 d . . . . .
H13A H 0.401439 1.131966 0.591380 0.045 Uiso 1 1 calc GR . . . .
H13B H 0.427977 1.235187 0.587485 0.045 Uiso 1 1 calc GR . . . .
H13C H 0.374615 1.235334 0.593810 0.045 Uiso 1 1 calc GR . . . .
C14 C 0.4308(5) 1.3105(8) 0.6945(5) 0.040(3) Uani 1 1 d . . . . .
H14A H 0.399812 1.340110 0.692970 0.059 Uiso 1 1 calc GR . . . .
H14B H 0.446002 1.347944 0.668007 0.059 Uiso 1 1 calc GR . . . .
H14C H 0.451042 1.312831 0.736060 0.059 Uiso 1 1 calc GR . . . .
C15 C 0.3393(4) 1.1905(7) 0.7304(5) 0.021(3) Uani 1 1 d . . . . .
H15 H 0.353620 1.251349 0.753150 0.025 Uiso 1 1 calc R . . . .
C16 C 0.3022(4) 1.2293(9) 0.6756(6) 0.042(3) Uani 1 1 d . . . . .
H16A H 0.317866 1.268348 0.650264 0.063 Uiso 1 1 calc GR . . . .
H16B H 0.279503 1.271686 0.688846 0.063 Uiso 1 1 calc GR . . . .
H16C H 0.285295 1.173051 0.652226 0.063 Uiso 1 1 calc GR . . . .
C17 C 0.3141(4) 1.1374(9) 0.7717(5) 0.034(3) Uani 1 1 d . . . . .
H17A H 0.302743 1.072258 0.754455 0.050 Uiso 1 1 calc GR . . . .
H17B H 0.286996 1.177600 0.775583 0.050 Uiso 1 1 calc GR . . . .
H17C H 0.336311 1.128176 0.811597 0.050 Uiso 1 1 calc GR . . . .
C18 C 0.4339(4) 1.0876(7) 0.7921(5) 0.020(3) Uani 1 1 d . . . . .
H18 H 0.464720 1.067603 0.784106 0.024 Uiso 1 1 calc R . . A 1
C19 C 0.4448(4) 1.1770(7) 0.8360(5) 0.029(3) Uani 1 1 d . . . B 1
H19A H 0.455914 1.233391 0.816262 0.043 Uiso 1 1 calc GR . . B 1
H19B H 0.469551 1.158208 0.872343 0.043 Uiso 1 1 calc GR . . B 1
H19C H 0.415886 1.196136 0.847343 0.043 Uiso 1 1 calc GR . . B 1
C20 C 0.4175(4) 0.9988(7) 0.8245(5) 0.026(3) Uani 1 1 d . . . . .
H20A H 0.382842 0.992337 0.810555 0.038 Uiso 1 1 calc GR . . . .
H20B H 0.426879 1.010306 0.868274 0.038 Uiso 1 1 calc GR . . . .
H20C H 0.432421 0.937357 0.815383 0.038 Uiso 1 1 calc GR . . . .
C21 C 0.3371(3) 1.0109(8) 0.6227(5) 0.019(2) Uani 1 1 d . . . . .
H21A H 0.326849 1.081100 0.614829 0.023 Uiso 1 1 calc R . . . .
H21B H 0.348460 0.986820 0.588187 0.023 Uiso 1 1 calc R . . . .
C22 C 0.2962(3) 0.9484(7) 0.6291(5) 0.023(3) Uani 1 1 d . . . . .
H22A H 0.284266 0.973748 0.662950 0.027 Uiso 1 1 calc R . . . .
H22B H 0.269908 0.952245 0.591640 0.027 Uiso 1 1 calc R . . . .
C23 C 0.3957(3) 0.7239(7) 0.8842(5) 0.018(2) Uani 1 1 d . . . . .
H23 H 0.422736 0.770614 0.885919 0.022 Uiso 1 1 calc R . . . .
C24 C 0.3557(4) 0.7893(8) 0.8966(5) 0.028(3) Uani 1 1 d . . . . .
H24A H 0.349234 0.845215 0.868183 0.042 Uiso 1 1 calc GR . . . .
H24B H 0.365664 0.814890 0.938076 0.042 Uiso 1 1 calc GR . . . .
H24C H 0.326799 0.749177 0.891546 0.042 Uiso 1 1 calc GR . . . .
C25 C 0.4137(3) 0.6521(8) 0.9385(4) 0.025(2) Uani 1 1 d . . . . .
H25A H 0.390205 0.599109 0.936764 0.038 Uiso 1 1 calc GR . . . .
H25B H 0.418126 0.689276 0.976384 0.038 Uiso 1 1 calc GR . . . .
H25C H 0.444011 0.622618 0.936727 0.038 Uiso 1 1 calc GR . . . .
C26 C 0.3283(4) 0.5781(7) 0.7940(5) 0.020(3) Uani 1 1 d . . . . .
H26 H 0.299588 0.621111 0.789953 0.024 Uiso 1 1 calc R . . . .
C27 C 0.3186(4) 0.5192(7) 0.7348(5) 0.021(3) Uani 1 1 d . . . . .
H27A H 0.318311 0.564969 0.701341 0.032 Uiso 1 1 calc GR . . . .
H27B H 0.287762 0.485766 0.727377 0.032 Uiso 1 1 calc GR . . . .
H27C H 0.343709 0.469374 0.737653 0.032 Uiso 1 1 calc GR . . . .
C28 C 0.3282(4) 0.5061(8) 0.8457(5) 0.032(3) Uani 1 1 d . . . . .
H28A H 0.357585 0.466797 0.855294 0.048 Uiso 1 1 calc GR . . . .
H28B H 0.300766 0.461361 0.833534 0.048 Uiso 1 1 calc GR . . . .
H28C H 0.326247 0.544111 0.881445 0.048 Uiso 1 1 calc GR . . . .
C29 C 0.4355(3) 0.6048(7) 0.7939(5) 0.015(2) Uani 1 1 d . . . . .
H29 H 0.463083 0.649759 0.811167 0.018 Uiso 1 1 calc R . . . .
C30 C 0.4339(4) 0.5890(7) 0.7267(4) 0.020(2) Uani 1 1 d . . . . .
H30A H 0.404898 0.552436 0.706649 0.030 Uiso 1 1 calc GR . . . .
H30B H 0.461789 0.550592 0.723856 0.030 Uiso 1 1 calc GR . . . .
H30C H 0.433912 0.653822 0.707116 0.030 Uiso 1 1 calc GR . . . .
C31 C 0.4473(3) 0.5025(7) 0.8266(5) 0.021(3) Uani 1 1 d . . . . .
H31A H 0.448524 0.510384 0.869428 0.032 Uiso 1 1 calc GR . . . .
H31B H 0.478184 0.478877 0.822803 0.032 Uiso 1 1 calc GR . . . .
H31C H 0.422615 0.453971 0.808109 0.032 Uiso 1 1 calc GR . . . .
C32 C 0.3177(3) 0.8103(7) 0.7464(5) 0.018(2) Uani 1 1 d . . . . .
H32A H 0.320848 0.882607 0.755268 0.022 Uiso 1 1 calc R . . . .
H32B H 0.302011 0.779019 0.775132 0.022 Uiso 1 1 calc R . . . .
C33 C 0.2879(3) 0.7942(7) 0.6825(5) 0.019(2) Uani 1 1 d . . . . .
H33A H 0.284647 0.721994 0.673462 0.023 Uiso 1 1 calc R . . . .
H33B H 0.255786 0.822616 0.677382 0.023 Uiso 1 1 calc R . . . .
O1 O 0.2462(4) 1.1147(7) 0.5205(5) 0.065(3) Uani 1 1 d . U . . .
C34 C 0.2010(6) 1.0909(15) 0.4941(7) 0.091(6) Uani 1 1 d D U . . .
H34A H 0.181092 1.151778 0.487702 0.109 Uiso 1 1 calc R . . . .
H34B H 0.188901 1.045187 0.520539 0.109 Uiso 1 1 calc R . . . .
C35 C 0.1979(5) 1.0418(13) 0.4351(8) 0.087(6) Uani 1 1 d D U . . .
H35A H 0.177053 1.079946 0.401454 0.104 Uiso 1 1 calc R . . . .
H35B H 0.185548 0.973010 0.434566 0.104 Uiso 1 1 calc R . . . .
C36 C 0.2491(4) 1.0416(11) 0.4305(6) 0.062(4) Uani 1 1 d D U . . .
H36A H 0.264609 0.976371 0.442384 0.075 Uiso 1 1 calc R . . . .
H36B H 0.250874 1.058642 0.389174 0.075 Uiso 1 1 calc R . . . .
C37 C 0.2704(5) 1.1216(10) 0.4749(6) 0.052(4) Uani 1 1 d D U . . .
H37A H 0.304912 1.110359 0.491838 0.062 Uiso 1 1 calc R . . . .
H37B H 0.265549 1.188010 0.455433 0.062 Uiso 1 1 calc R . . . .

loop_
_atom_site_aniso_label
_atom_site_aniso_U_11
_atom_site_aniso_U_22
_atom_site_aniso_U_33
_atom_site_aniso_U_23
_atom_site_aniso_U_13
_atom_site_aniso_U_12
U1 0.01333(18) 0.01365(17) 0.01091(18) 0.0005(2) 0.00439(12) 0.0009(2)
S1 0.0161(19) 0.0199(19) 0.021(2) 0.000 0.0029(16) 0.000
Si1 0.0161(15) 0.0195(15) 0.0113(16) 0.0006(12) 0.0065(12) 0.0005(12)
Si2 0.0194(16) 0.0156(15) 0.0157(17) 0.0008(12) 0.0043(12) 0.0043(11)
Si3 0.0196(15) 0.0126(16) 0.0172(16) 0.0032(12) 0.0063(12) 0.0000(12)
N1 0.011(4) 0.010(4) 0.024(5) 0.001(4) 0.007(4) 0.001(3)
N2 0.012(4) 0.020(5) 0.004(5) -0.001(3) -0.001(3) 0.008(3)
N3 0.012(4) 0.015(4) 0.013(5) 0.007(4) 0.009(4) 0.007(3)
N4 0.022(5) 0.025(5) 0.016(5) 0.003(4) 0.007(4) 0.000(4)
C1 0.023(6) 0.020(5) 0.019(6) -0.010(5) 0.007(4) 0.002(5)
C2 0.039(7) 0.018(6) 0.022(7) -0.009(5) 0.014(6) -0.002(5)
C3 0.025(6) 0.020(6) 0.028(7) 0.002(5) 0.006(5) 0.007(5)
C4 0.021(5) 0.027(6) 0.012(5) -0.005(5) 0.013(4) -0.001(5)
C5 0.025(6) 0.024(6) 0.014(6) -0.005(5) 0.005(5) 0.000(5)
C6 0.020(6) 0.027(7) 0.013(6) -0.005(5) 0.009(4) -0.006(5)
C7 0.025(6) 0.023(6) 0.014(6) 0.000(5) -0.001(5) -0.005(5)
C8 0.024(7) 0.048(8) 0.021(7) 0.001(6) 0.007(5) 0.006(6)
C9 0.023(6) 0.025(6) 0.035(8) 0.006(5) 0.006(5) 0.011(5)
C10 0.018(6) 0.020(6) 0.010(6) -0.005(4) 0.001(4) -0.006(4)
C11 0.019(6) 0.027(6) 0.010(6) -0.006(5) -0.001(4) -0.003(5)
C12 0.020(6) 0.009(5) 0.035(7) 0.006(5) 0.006(5) 0.001(4)
C13 0.051(8) 0.017(6) 0.028(8) -0.005(5) 0.020(6) -0.003(5)
C14 0.066(9) 0.032(7) 0.021(7) 0.000(5) 0.013(7) -0.011(6)
C15 0.026(6) 0.022(6) 0.017(6) -0.005(5) 0.012(5) 0.000(5)
C16 0.038(8) 0.049(8) 0.036(9) -0.007(7) 0.004(6) 0.022(6)
C17 0.018(6) 0.060(9) 0.026(7) -0.005(7) 0.012(5) 0.007(6)
C18 0.018(6) 0.024(6) 0.020(7) 0.001(5) 0.009(5) 0.003(5)
C19 0.032(7) 0.030(7) 0.018(7) 0.002(5) -0.002(5) -0.003(5)
C20 0.021(6) 0.024(6) 0.028(7) 0.000(5) 0.000(5) 0.003(5)
C21 0.015(6) 0.029(6) 0.018(6) 0.002(5) 0.011(5) 0.005(5)
C22 0.021(6) 0.024(6) 0.020(6) 0.002(5) 0.001(5) 0.003(5)
C23 0.018(6) 0.022(6) 0.017(6) 0.003(5) 0.009(5) -0.004(4)
C24 0.034(7) 0.037(7) 0.011(6) -0.008(5) 0.003(5) 0.006(5)
C25 0.034(6) 0.024(6) 0.017(6) 0.000(6) 0.006(5) 0.002(6)
C26 0.027(6) 0.017(6) 0.017(6) 0.007(5) 0.007(5) -0.003(5)
C27 0.021(6) 0.019(6) 0.026(7) -0.003(5) 0.009(5) -0.007(5)
C28 0.035(7) 0.030(7) 0.033(8) 0.011(6) 0.012(6) -0.008(5)
C29 0.007(5) 0.019(5) 0.017(6) 0.002(4) 0.001(4) -0.002(4)
C30 0.025(6) 0.019(6) 0.017(6) 0.011(4) 0.008(5) 0.014(5)
C31 0.013(6) 0.032(6) 0.022(7) 0.011(5) 0.012(5) 0.006(5)
C32 0.023(6) 0.020(5) 0.016(6) 0.012(4) 0.013(5) 0.005(4)
C33 0.018(6) 0.019(6) 0.021(6) 0.004(5) 0.007(5) 0.006(4)
O1 0.071(6) 0.086(8) 0.044(6) 0.001(5) 0.024(5) 0.007(6)
C34 0.050(7) 0.170(19) 0.059(11) 0.008(10) 0.023(7) 0.019(9)
C35 0.064(8) 0.092(13) 0.113(13) -0.041(11) 0.038(9) -0.045(9)
C36 0.044(7) 0.091(11) 0.044(9) -0.012(7) -0.002(6) 0.038(7)
C37 0.043(7) 0.075(10) 0.041(8) 0.016(6) 0.016(6) -0.010(6)

_geom_special_details            
;
 All esds (except the esd in the dihedral angle between two l.s. planes)
 are estimated using the full covariance matrix.  The cell esds are taken
 into account individually in the estimation of esds in distances, angles
 and torsion angles; correlations between esds in cell parameters are only
 used when they are defined by crystal symmetry.  An approximate (isotropic)
 treatment of cell esds is used for estimating esds involving l.s. planes.
;
loop_
_geom_bond_atom_site_label_1
_geom_bond_atom_site_label_2
_geom_bond_distance
_geom_bond_site_symmetry_2
_geom_bond_publ_flag
U1 S1 2.6903(6) . ?
U1 N1 2.253(8) . ?
U1 N2 2.259(7) . ?
U1 N3 2.261(8) . ?
U1 N4 2.704(7) . ?
Si1 N1 1.735(8) . ?
Si1 C1 1.917(10) . ?
Si1 C4 1.867(10) . ?
Si1 C7 1.896(10) . ?
Si2 N2 1.740(8) . ?
Si2 C12 1.906(10) . ?
Si2 C15 1.907(10) . ?
Si2 C18 1.889(11) . ?
Si3 N3 1.735(8) . ?
Si3 C23 1.884(10) . ?
Si3 C26 1.919(10) . ?
Si3 C29 1.894(10) . ?
N1 C10 1.479(11) . ?
N2 C21 1.499(12) . ?
N3 C32 1.507(11) . ?
N4 C11 1.494(12) . ?
N4 C22 1.476(13) . ?
N4 C33 1.482(12) . ?
C1 H1 1.0000 . ?
C1 C2 1.534(14) . ?
C1 C3 1.533(13) . ?
C2 H2A 0.9800 . ?
C2 H2B 0.9800 . ?
C2 H2C 0.9800 . ?
C3 H3A 0.9800 . ?
C3 H3B 0.9800 . ?
C3 H3C 0.9800 . ?
C4 H4 1.0000 . ?
C4 C5 1.556(13) . ?
C4 C6 1.527(12) . ?
C5 H5A 0.9800 . ?
C5 H5B 0.9800 . ?
C5 H5C 0.9800 . ?
C6 H6A 0.9800 . ?
C6 H6B 0.9800 . ?
C6 H6C 0.9800 . ?
C7 H7 1.0000 . ?
C7 C8 1.535(13) . ?
C7 C9 1.552(13) . ?
C8 H8A 0.9800 . ?
C8 H8B 0.9800 . ?
C8 H8C 0.9800 . ?
C9 H9A 0.9800 . ?
C9 H9B 0.9800 . ?
C9 H9C 0.9800 . ?
C10 H10A 0.9900 . ?
C10 H10B 0.9900 . ?
C10 C11 1.508(13) . ?
C11 H11A 0.9900 . ?
C11 H11B 0.9900 . ?
C12 H12 1.0000 . ?
C12 C13 1.508(14) . ?
C12 C14 1.524(13) . ?
C13 H13A 0.9800 . ?
C13 H13B 0.9800 . ?
C13 H13C 0.9800 . ?
C14 H14A 0.9800 . ?
C14 H14B 0.9800 . ?
C14 H14C 0.9800 . ?
C15 H15 1.0000 . ?
C15 C16 1.517(14) . ?
C15 C17 1.521(14) . ?
C16 H16A 0.9800 . ?
C16 H16B 0.9800 . ?
C16 H16C 0.9800 . ?
C17 H17A 0.9800 . ?
C17 H17B 0.9800 . ?
C17 H17C 0.9800 . ?
C18 H18 1.0000 . ?
C18 C19 1.545(14) . ?
C18 C20 1.547(14) . ?
C19 H19A 0.9800 . ?
C19 H19B 0.9800 . ?
C19 H19C 0.9800 . ?
C20 H20A 0.9800 . ?
C20 H20B 0.9800 . ?
C20 H20C 0.9800 . ?
C21 H21A 0.9900 . ?
C21 H21B 0.9900 . ?
C21 C22 1.499(13) . ?
C22 H22A 0.9900 . ?
C22 H22B 0.9900 . ?
C23 H23 1.0000 . ?
C23 C24 1.545(13) . ?
C23 C25 1.552(13) . ?
C24 H24A 0.9800 . ?
C24 H24B 0.9800 . ?
C24 H24C 0.9800 . ?
C25 H25A 0.9800 . ?
C25 H25B 0.9800 . ?
C25 H25C 0.9800 . ?
C26 H26 1.0000 . ?
C26 C27 1.532(14) . ?
C26 C28 1.531(13) . ?
C27 H27A 0.9800 . ?
C27 H27B 0.9800 . ?
C27 H27C 0.9800 . ?
C28 H28A 0.9800 . ?
C28 H28B 0.9800 . ?
C28 H28C 0.9800 . ?
C29 H29 1.0000 . ?
C29 C30 1.543(13) . ?
C29 C31 1.558(13) . ?
C30 H30A 0.9800 . ?
C30 H30B 0.9800 . ?
C30 H30C 0.9800 . ?
C31 H31A 0.9800 . ?
C31 H31B 0.9800 . ?
C31 H31C 0.9800 . ?
C32 H32A 0.9900 . ?
C32 H32B 0.9900 . ?
C32 C33 1.509(13) . ?
C33 H33A 0.9900 . ?
C33 H33B 0.9900 . ?
O1 C34 1.336(17) . ?
O1 C37 1.411(15) . ?
C34 H34A 0.9900 . ?
C34 H34B 0.9900 . ?
C34 C35 1.487(15) . ?
C35 H35A 0.9900 . ?
C35 H35B 0.9900 . ?
C35 C36 1.522(13) . ?
C36 H36A 0.9900 . ?
C36 H36B 0.9900 . ?
C36 C37 1.498(13) . ?
C37 H37A 0.9900 . ?
C37 H37B 0.9900 . ?

loop_
_geom_angle_atom_site_label_1
_geom_angle_atom_site_label_2
_geom_angle_atom_site_label_3
_geom_angle
_geom_angle_site_symmetry_1
_geom_angle_site_symmetry_3
_geom_angle_publ_flag
S1 U1 N4 178.18(19) . . ?
N1 U1 S1 108.66(19) . . ?
N1 U1 N2 107.1(3) . . ?
N1 U1 N3 109.2(3) . . ?
N1 U1 N4 69.6(3) . . ?
N2 U1 S1 112.0(2) . . ?
N2 U1 N3 109.2(3) . . ?
N2 U1 N4 69.3(3) . . ?
N3 U1 S1 110.65(19) . . ?
N3 U1 N4 69.7(3) . . ?
U1 S1 U1 179.81(18) 2_656 . ?
N1 Si1 C1 112.2(4) . . ?
N1 Si1 C4 106.6(4) . . ?
N1 Si1 C7 115.0(5) . . ?
C4 Si1 C1 105.9(4) . . ?
C4 Si1 C7 110.2(5) . . ?
C7 Si1 C1 106.6(5) . . ?
N2 Si2 C12 111.5(4) . . ?
N2 Si2 C15 114.5(4) . . ?
N2 Si2 C18 105.9(4) . . ?
C12 Si2 C15 108.2(4) . . ?
C18 Si2 C12 108.2(5) . . ?
C18 Si2 C15 108.2(5) . . ?
N3 Si3 C23 108.5(4) . . ?
N3 Si3 C26 109.4(4) . . ?
N3 Si3 C29 107.4(4) . . ?
C23 Si3 C26 111.0(5) . . ?
C23 Si3 C29 109.1(4) . . ?
C29 Si3 C26 111.3(5) . . ?
Si1 N1 U1 134.7(4) . . ?
C10 N1 U1 110.3(6) . . ?
C10 N1 Si1 114.9(6) . . ?
Si2 N2 U1 133.9(4) . . ?
C21 N2 U1 111.8(6) . . ?
C21 N2 Si2 114.2(6) . . ?
Si3 N3 U1 134.2(4) . . ?
C32 N3 U1 110.1(5) . . ?
C32 N3 Si3 115.5(6) . . ?
C11 N4 U1 106.4(5) . . ?
C22 N4 U1 107.0(6) . . ?
C22 N4 C11 111.7(8) . . ?
C22 N4 C33 111.7(8) . . ?
C33 N4 U1 107.2(6) . . ?
C33 N4 C11 112.5(8) . . ?
Si1 C1 H1 105.3 . . ?
C2 C1 Si1 115.9(7) . . ?
C2 C1 H1 105.3 . . ?
C3 C1 Si1 113.5(7) . . ?
C3 C1 H1 105.3 . . ?
C3 C1 C2 110.5(8) . . ?
C1 C2 H2A 109.5 . . ?
C1 C2 H2B 109.5 . . ?
C1 C2 H2C 109.5 . . ?
H2A C2 H2B 109.5 . . ?
H2A C2 H2C 109.5 . . ?
H2B C2 H2C 109.5 . . ?
C1 C3 H3A 109.5 . . ?
C1 C3 H3B 109.5 . . ?
C1 C3 H3C 109.5 . . ?
H3A C3 H3B 109.5 . . ?
H3A C3 H3C 109.5 . . ?
H3B C3 H3C 109.5 . . ?
Si1 C4 H4 106.7 . . ?
C5 C4 Si1 114.9(7) . . ?
C5 C4 H4 106.7 . . ?
C6 C4 Si1 113.6(7) . . ?
C6 C4 H4 106.7 . . ?
C6 C4 C5 107.9(8) . . ?
C4 C5 H5A 109.5 . . ?
C4 C5 H5B 109.5 . . ?
C4 C5 H5C 109.5 . . ?
H5A C5 H5B 109.5 . . ?
H5A C5 H5C 109.5 . . ?
H5B C5 H5C 109.5 . . ?
C4 C6 H6A 109.5 . . ?
C4 C6 H6B 109.5 . . ?
C4 C6 H6C 109.5 . . ?
H6A C6 H6B 109.5 . . ?
H6A C6 H6C 109.5 . . ?
H6B C6 H6C 109.5 . . ?
Si1 C7 H7 104.4 . . ?
C8 C7 Si1 116.9(7) . . ?
C8 C7 H7 104.4 . . ?
C8 C7 C9 108.6(9) . . ?
C9 C7 Si1 116.5(7) . . ?
C9 C7 H7 104.4 . . ?
C7 C8 H8A 109.5 . . ?
C7 C8 H8B 109.5 . . ?
C7 C8 H8C 109.5 . . ?
H8A C8 H8B 109.5 . . ?
H8A C8 H8C 109.5 . . ?
H8B C8 H8C 109.5 . . ?
C7 C9 H9A 109.5 . . ?
C7 C9 H9B 109.5 . . ?
C7 C9 H9C 109.5 . . ?
H9A C9 H9B 109.5 . . ?
H9A C9 H9C 109.5 . . ?
H9B C9 H9C 109.5 . . ?
N1 C10 H10A 109.7 . . ?
N1 C10 H10B 109.7 . . ?
N1 C10 C11 109.6(8) . . ?
H10A C10 H10B 108.2 . . ?
C11 C10 H10A 109.7 . . ?
C11 C10 H10B 109.7 . . ?
N4 C11 C10 108.1(8) . . ?
N4 C11 H11A 110.1 . . ?
N4 C11 H11B 110.1 . . ?
C10 C11 H11A 110.1 . . ?
C10 C11 H11B 110.1 . . ?
H11A C11 H11B 108.4 . . ?
Si2 C12 H12 105.0 . . ?
C13 C12 Si2 115.8(7) . . ?
C13 C12 H12 105.0 . . ?
C13 C12 C14 108.6(8) . . ?
C14 C12 Si2 116.1(8) . . ?
C14 C12 H12 105.0 . . ?
C12 C13 H13A 109.5 . . ?
C12 C13 H13B 109.5 . . ?
C12 C13 H13C 109.5 . . ?
H13A C13 H13B 109.5 . . ?
H13A C13 H13C 109.5 . . ?
H13B C13 H13C 109.5 . . ?
C12 C14 H14A 109.5 . . ?
C12 C14 H14B 109.5 . . ?
C12 C14 H14C 109.5 . . ?
H14A C14 H14B 109.5 . . ?
H14A C14 H14C 109.5 . . ?
H14B C14 H14C 109.5 . . ?
Si2 C15 H15 105.1 . . ?
C16 C15 Si2 117.6(8) . . ?
C16 C15 H15 105.1 . . ?
C16 C15 C17 108.8(9) . . ?
C17 C15 Si2 114.0(7) . . ?
C17 C15 H15 105.1 . . ?
C15 C16 H16A 109.5 . . ?
C15 C16 H16B 109.5 . . ?
C15 C16 H16C 109.5 . . ?
H16A C16 H16B 109.5 . . ?
H16A C16 H16C 109.5 . . ?
H16B C16 H16C 109.5 . . ?
C15 C17 H17A 109.5 . . ?
C15 C17 H17B 109.5 . . ?
C15 C17 H17C 109.5 . . ?
H17A C17 H17B 109.5 . . ?
H17A C17 H17C 109.5 . . ?
H17B C17 H17C 109.5 . . ?
Si2 C18 H18 106.8 . . ?
C19 C18 Si2 113.8(7) . . ?
C19 C18 H18 106.8 . . ?
C19 C18 C20 108.7(9) . . ?
C20 C18 Si2 113.6(7) . . ?
C20 C18 H18 106.8 . . ?
C18 C19 H19A 109.5 . . ?
C18 C19 H19B 109.5 . . ?
C18 C19 H19C 109.5 . . ?
H19A C19 H19B 109.5 . . ?
H19A C19 H19C 109.5 . . ?
H19B C19 H19C 109.5 . . ?
C18 C20 H20A 109.5 . . ?
C18 C20 H20B 109.5 . . ?
C18 C20 H20C 109.5 . . ?
H20A C20 H20B 109.5 . . ?
H20A C20 H20C 109.5 . . ?
H20B C20 H20C 109.5 . . ?
N2 C21 H21A 109.8 . . ?
N2 C21 H21B 109.8 . . ?
H21A C21 H21B 108.3 . . ?
C22 C21 N2 109.2(8) . . ?
C22 C21 H21A 109.8 . . ?
C22 C21 H21B 109.8 . . ?
N4 C22 C21 109.4(8) . . ?
N4 C22 H22A 109.8 . . ?
N4 C22 H22B 109.8 . . ?
C21 C22 H22A 109.8 . . ?
C21 C22 H22B 109.8 . . ?
H22A C22 H22B 108.2 . . ?
Si3 C23 H23 105.2 . . ?
C24 C23 Si3 113.9(7) . . ?
C24 C23 H23 105.2 . . ?
C24 C23 C25 108.4(8) . . ?
C25 C23 Si3 117.7(7) . . ?
C25 C23 H23 105.2 . . ?
C23 C24 H24A 109.5 . . ?
C23 C24 H24B 109.5 . . ?
C23 C24 H24C 109.5 . . ?
H24A C24 H24B 109.5 . . ?
H24A C24 H24C 109.5 . . ?
H24B C24 H24C 109.5 . . ?
C23 C25 H25A 109.5 . . ?
C23 C25 H25B 109.5 . . ?
C23 C25 H25C 109.5 . . ?
H25A C25 H25B 109.5 . . ?
H25A C25 H25C 109.5 . . ?
H25B C25 H25C 109.5 . . ?
Si3 C26 H26 105.3 . . ?
C27 C26 Si3 113.9(7) . . ?
C27 C26 H26 105.3 . . ?
C28 C26 Si3 116.9(7) . . ?
C28 C26 H26 105.3 . . ?
C28 C26 C27 109.0(8) . . ?
C26 C27 H27A 109.5 . . ?
C26 C27 H27B 109.5 . . ?
C26 C27 H27C 109.5 . . ?
H27A C27 H27B 109.5 . . ?
H27A C27 H27C 109.5 . . ?
H27B C27 H27C 109.5 . . ?
C26 C28 H28A 109.5 . . ?
C26 C28 H28B 109.5 . . ?
C26 C28 H28C 109.5 . . ?
H28A C28 H28B 109.5 . . ?
H28A C28 H28C 109.5 . . ?
H28B C28 H28C 109.5 . . ?
Si3 C29 H29 106.7 . . ?
C30 C29 Si3 113.8(7) . . ?
C30 C29 H29 106.7 . . ?
C30 C29 C31 107.7(8) . . ?
C31 C29 Si3 114.6(7) . . ?
C31 C29 H29 106.7 . . ?
C29 C30 H30A 109.5 . . ?
C29 C30 H30B 109.5 . . ?
C29 C30 H30C 109.5 . . ?
H30A C30 H30B 109.5 . . ?
H30A C30 H30C 109.5 . . ?
H30B C30 H30C 109.5 . . ?
C29 C31 H31A 109.5 . . ?
C29 C31 H31B 109.5 . . ?
C29 C31 H31C 109.5 . . ?
H31A C31 H31B 109.5 . . ?
H31A C31 H31C 109.5 . . ?
H31B C31 H31C 109.5 . . ?
N3 C32 H32A 109.8 . . ?
N3 C32 H32B 109.8 . . ?
N3 C32 C33 109.5(8) . . ?
H32A C32 H32B 108.2 . . ?
C33 C32 H32A 109.8 . . ?
C33 C32 H32B 109.8 . . ?
N4 C33 C32 108.3(8) . . ?
N4 C33 H33A 110.0 . . ?
N4 C33 H33B 110.0 . . ?
C32 C33 H33A 110.0 . . ?
C32 C33 H33B 110.0 . . ?
H33A C33 H33B 108.4 . . ?
C34 O1 C37 107.9(12) . . ?
O1 C34 H34A 109.8 . . ?
O1 C34 H34B 109.8 . . ?
O1 C34 C35 109.4(13) . . ?
H34A C34 H34B 108.2 . . ?
C35 C34 H34A 109.8 . . ?
C35 C34 H34B 109.8 . . ?
C34 C35 H35A 111.0 . . ?
C34 C35 H35B 111.0 . . ?
C34 C35 C36 104.0(12) . . ?
H35A C35 H35B 109.0 . . ?
C36 C35 H35A 111.0 . . ?
C36 C35 H35B 111.0 . . ?
C35 C36 H36A 111.6 . . ?
C35 C36 H36B 111.6 . . ?
H36A C36 H36B 109.4 . . ?
C37 C36 C35 100.9(10) . . ?
C37 C36 H36A 111.6 . . ?
C37 C36 H36B 111.6 . . ?
O1 C37 C36 105.0(10) . . ?
O1 C37 H37A 110.7 . . ?
O1 C37 H37B 110.7 . . ?
C36 C37 H37A 110.7 . . ?
C36 C37 H37B 110.7 . . ?
H37A C37 H37B 108.8 . . ?

loop_
_geom_torsion_atom_site_label_1
_geom_torsion_atom_site_label_2
_geom_torsion_atom_site_label_3
_geom_torsion_atom_site_label_4
_geom_torsion
_geom_torsion_site_symmetry_1
_geom_torsion_site_symmetry_2
_geom_torsion_site_symmetry_3
_geom_torsion_site_symmetry_4
_geom_torsion_publ_flag
U1 N1 C10 C11 67.3(8) . . . . ?
U1 N2 C21 C22 64.1(9) . . . . ?
U1 N3 C32 C33 66.2(8) . . . . ?
U1 N4 C11 C10 26.8(9) . . . . ?
U1 N4 C22 C21 27.8(9) . . . . ?
U1 N4 C33 C32 27.2(9) . . . . ?
Si1 N1 C10 C11 -110.4(8) . . . . ?
Si2 N2 C21 C22 -118.7(8) . . . . ?
Si3 N3 C32 C33 -117.4(7) . . . . ?
N1 Si1 C4 C5 -53.3(8) . . . . ?
N1 Si1 C4 C6 -178.1(7) . . . . ?
N1 Si1 C7 C8 -63.0(9) . . . . ?
N1 Si1 C7 C9 67.7(9) . . . . ?
N1 C10 C11 N4 -61.3(10) . . . . ?
N2 Si2 C18 C19 -170.1(7) . . . . ?
N2 Si2 C18 C20 -45.0(8) . . . . ?
N2 C21 C22 N4 -59.5(10) . . . . ?
N3 Si3 C23 C24 56.1(8) . . . . ?
N3 Si3 C23 C25 -175.5(7) . . . . ?
N3 Si3 C29 C30 -42.5(8) . . . . ?
N3 Si3 C29 C31 -167.1(7) . . . . ?
N3 C32 C33 N4 -60.8(10) . . . . ?
C1 Si1 N1 U1 111.9(6) . . . . ?
C1 Si1 N1 C10 -71.1(7) . . . . ?
C1 Si1 C4 C5 -172.9(7) . . . . ?
C1 Si1 C4 C6 62.2(8) . . . . ?
C1 Si1 C7 C8 62.0(9) . . . . ?
C1 Si1 C7 C9 -167.2(8) . . . . ?
C4 Si1 N1 U1 -3.6(7) . . . . ?
C4 Si1 N1 C10 173.4(6) . . . . ?
C4 Si1 C7 C8 176.5(8) . . . . ?
C4 Si1 C7 C9 -52.7(9) . . . . ?
C7 Si1 N1 U1 -126.0(6) . . . . ?
C7 Si1 N1 C10 51.0(7) . . . . ?
C7 Si1 C4 C5 72.2(8) . . . . ?
C7 Si1 C4 C6 -52.7(9) . . . . ?
C11 N4 C22 C21 -88.3(10) . . . . ?
C11 N4 C33 C32 143.8(8) . . . . ?
C12 Si2 N2 U1 104.6(6) . . . . ?
C12 Si2 N2 C21 -71.8(7) . . . . ?
C12 Si2 C18 C19 70.3(8) . . . . ?
C12 Si2 C18 C20 -164.7(7) . . . . ?
C15 Si2 N2 U1 -132.1(6) . . . . ?
C15 Si2 N2 C21 51.5(8) . . . . ?
C15 Si2 C18 C19 -46.8(9) . . . . ?
C15 Si2 C18 C20 78.3(8) . . . . ?
C18 Si2 N2 U1 -12.9(7) . . . . ?
C18 Si2 N2 C21 170.7(7) . . . . ?
C22 N4 C11 C10 143.3(8) . . . . ?
C22 N4 C33 C32 -89.7(9) . . . . ?
C23 Si3 N3 U1 99.7(6) . . . . ?
C23 Si3 N3 C32 -75.5(7) . . . . ?
C23 Si3 C29 C30 -159.9(7) . . . . ?
C23 Si3 C29 C31 75.5(8) . . . . ?
C26 Si3 N3 U1 -139.0(6) . . . . ?
C26 Si3 N3 C32 45.7(8) . . . . ?
C26 Si3 C23 C24 -64.1(8) . . . . ?
C26 Si3 C23 C25 64.3(8) . . . . ?
C26 Si3 C29 C30 77.2(8) . . . . ?
C26 Si3 C29 C31 -47.4(9) . . . . ?
C29 Si3 N3 U1 -18.1(7) . . . . ?
C29 Si3 N3 C32 166.6(7) . . . . ?
C29 Si3 C23 C24 172.8(7) . . . . ?
C29 Si3 C23 C25 -58.7(8) . . . . ?
C33 N4 C11 C10 -90.2(9) . . . . ?
C33 N4 C22 C21 144.8(9) . . . . ?
O1 C34 C35 C36 -1(2) . . . . ?
C34 O1 C37 C36 -36.3(15) . . . . ?
C34 C35 C36 C37 -19.8(18) . . . . ?
C35 C36 C37 O1 33.5(15) . . . . ?
C37 O1 C34 C35 22.9(19) . . . . ?

_shelx_res_file                  
;
TITL UDKING in C2/c #15
    udking.res
    created by SHELXL-2016/6 at 14:45:02 on 27-Apr-2017
REM reset to C2/c #15
REM EXTI insignif
CELL 0.71073 29.1551 13.4163 22.949 90 105.344 90
ZERR 4 0.0056 0.0027 0.0046 0 0.004 0
LATT 7
SYMM -X,+Y,0.5-Z
SFAC C H N O S Si U
UNIT 296 664 32 8 4 24 8
DFIX 1.55 C37 C36 C35 C34 C36 C35
RIGU O1 C34 C37 C35 C36

L.S. 64
PLAN  20
TEMP -183(2)
BOND $H
CONF
HTAB
MORE -1
fmap 2
acta
SHEL 100 0.84
OMIT 29 7 0
OMIT 28 8 1
OMIT 24 10 1
OMIT 26 8 2
REM <olex2.extras>
REM <HklSrc "%.\\UDKING.hkl">
REM </olex2.extras>

WGHT    0.026400   24.312000
FVAR       0.03662
U1    7    0.405958    0.848296    0.696755    11.00000    0.01333    0.01365 =
         0.01091    0.00050    0.00439    0.00088
S1    5    0.500000    0.847957    0.750000    10.50000    0.01612    0.01986 =
         0.02078    0.00000    0.00293    0.00000
SI1   6    0.422293    0.771239    0.549357    11.00000    0.01610    0.01948 =
         0.01131    0.00060    0.00647    0.00045
SI2   6    0.391677    1.118136    0.716424    11.00000    0.01942    0.01562 =
         0.01568    0.00078    0.00426    0.00434
SI3   6    0.380848    0.668745    0.805977    11.00000    0.01963    0.01259 =
         0.01718    0.00317    0.00633    0.00004
N1    3    0.393033    0.773017    0.606088    11.00000    0.01070    0.01035 =
         0.02392    0.00123    0.00683    0.00075
N2    3    0.376574    1.004560    0.679764    11.00000    0.01176    0.02005 =
         0.00422   -0.00081   -0.00115    0.00841
N3    3    0.366219    0.765079    0.753918    11.00000    0.01194    0.01494 =
         0.01285    0.00670    0.00880    0.00662
N4    3    0.311868    0.844008    0.640866    11.00000    0.02244    0.02508 =
         0.01615    0.00263    0.00727   -0.00023
C1    1    0.449645    0.643458    0.541929    11.00000    0.02284    0.01981 =
         0.01897   -0.00972    0.00658    0.00174
AFIX  13
H1    2    0.482070    0.645138    0.570711    11.00000   -1.20000
AFIX   0
C2    1    0.424717    0.553503    0.561302    11.00000    0.03946    0.01786 =
         0.02227   -0.00911    0.01379   -0.00239
AFIX 137
H2A   2    0.420963    0.564966    0.601963    11.00000   -1.50000
H2B   2    0.443912    0.493495    0.561443    11.00000   -1.50000
H2C   2    0.393352    0.544583    0.532876    11.00000   -1.50000
AFIX   0
C3    1    0.458013    0.625220    0.479600    11.00000    0.02454    0.02044 =
         0.02807    0.00243    0.00566    0.00662
AFIX 137
H3A   2    0.427326    0.620617    0.449212    11.00000   -1.50000
H3B   2    0.475620    0.562817    0.480289    11.00000   -1.50000
H3C   2    0.476441    0.680564    0.469456    11.00000   -1.50000
AFIX   0
C4    1    0.473378    0.859433    0.573091    11.00000    0.02111    0.02719 =
         0.01180   -0.00466    0.01303   -0.00056
AFIX  13
H4    2    0.495235    0.830985    0.610524    11.00000   -1.20000
AFIX   0
C5    1    0.459940    0.966068    0.589548    11.00000    0.02474    0.02434 =
         0.01430   -0.00462    0.00531   -0.00044
AFIX 137
H5A   2    0.440363    0.998807    0.553268    11.00000   -1.50000
H5B   2    0.488983    1.004952    0.605693    11.00000   -1.50000
H5C   2    0.442009    0.961606    0.620047    11.00000   -1.50000
AFIX   0
C6    1    0.502378    0.869696    0.526921    11.00000    0.02048    0.02695 =
         0.01325   -0.00511    0.00873   -0.00591
AFIX 137
H6A   2    0.512914    0.803642    0.517588    11.00000   -1.50000
H6B   2    0.530184    0.911904    0.543628    11.00000   -1.50000
H6C   2    0.482651    0.900129    0.489909    11.00000   -1.50000
AFIX   0
C7    1    0.384189    0.805416    0.471373    11.00000    0.02467    0.02306 =
         0.01356   -0.00005   -0.00131   -0.00462
AFIX  13
H7    2    0.405962    0.797934    0.444515    11.00000   -1.20000
AFIX   0
C8    1    0.342131    0.736423    0.443375    11.00000    0.02415    0.04763 =
         0.02086    0.00107    0.00666    0.00578
AFIX 137
H8A   2    0.352013    0.666835    0.451382    11.00000   -1.50000
H8B   2    0.331720    0.747564    0.399644    11.00000   -1.50000
H8C   2    0.315809    0.750824    0.461223    11.00000   -1.50000
AFIX   0
C9    1    0.366830    0.915061    0.462162    11.00000    0.02307    0.02474 =
         0.03538    0.00605    0.00614    0.01108
AFIX 137
H9A   2    0.348814    0.931398    0.491392    11.00000   -1.50000
H9B   2    0.346375    0.923440    0.421057    11.00000   -1.50000
H9C   2    0.394338    0.959586    0.468219    11.00000   -1.50000
AFIX   0
C10   1    0.348011    0.716106    0.592557    11.00000    0.01786    0.01966 =
         0.01028   -0.00471    0.00121   -0.00577
AFIX  23
H10A  2    0.348124    0.670214    0.626376    11.00000   -1.20000
H10B  2    0.344865    0.675788    0.555575    11.00000   -1.20000
AFIX   0
C11   1    0.306652    0.787132    0.583496    11.00000    0.01904    0.02660 =
         0.00982   -0.00592   -0.00084   -0.00288
AFIX  23
H11A  2    0.306500    0.833532    0.549902    11.00000   -1.20000
H11B  2    0.276320    0.749656    0.573320    11.00000   -1.20000
AFIX   0
C12   1    0.424043    1.202419    0.673453    11.00000    0.02038    0.00943 =
         0.03532    0.00575    0.00571    0.00143
AFIX  13
H12   2    0.456932    1.174425    0.681796    11.00000   -1.20000
AFIX   0
C13   1    0.405386    1.201112    0.605594    11.00000    0.05128    0.01658 =
         0.02797   -0.00476    0.02009   -0.00347
AFIX 137
H13A  2    0.401439    1.131966    0.591380    11.00000   -1.50000
H13B  2    0.427977    1.235187    0.587485    11.00000   -1.50000
H13C  2    0.374615    1.235334    0.593810    11.00000   -1.50000
AFIX   0
C14   1    0.430831    1.310472    0.694501    11.00000    0.06570    0.03241 =
         0.02137   -0.00039    0.01297   -0.01075
AFIX 137
H14A  2    0.399812    1.340110    0.692970    11.00000   -1.50000
H14B  2    0.446002    1.347944    0.668007    11.00000   -1.50000
H14C  2    0.451042    1.312831    0.736060    11.00000   -1.50000
AFIX   0
C15   1    0.339270    1.190466    0.730359    11.00000    0.02636    0.02214 =
         0.01669   -0.00518    0.01173    0.00002
AFIX  13
H15   2    0.353620    1.251349    0.753150    11.00000   -1.20000
AFIX   0
C16   1    0.302203    1.229327    0.675575    11.00000    0.03814    0.04898 =
         0.03559   -0.00697    0.00354    0.02184
AFIX 137
H16A  2    0.317866    1.268348    0.650264    11.00000   -1.50000
H16B  2    0.279503    1.271686    0.688846    11.00000   -1.50000
H16C  2    0.285295    1.173051    0.652226    11.00000   -1.50000
AFIX   0
C17   1    0.314092    1.137408    0.771671    11.00000    0.01837    0.05975 =
         0.02601   -0.00541    0.01157    0.00669
AFIX 137
H17A  2    0.302743    1.072258    0.754455    11.00000   -1.50000
H17B  2    0.286996    1.177600    0.775583    11.00000   -1.50000
H17C  2    0.336311    1.128176    0.811597    11.00000   -1.50000
AFIX   0
C18   1    0.433905    1.087620    0.792092    11.00000    0.01755    0.02383 =
         0.02047    0.00101    0.00920    0.00284
PART 1
AFIX  13
H18   2    0.464720    1.067603    0.784106    11.00000   -1.20000
AFIX   0
C19   1    0.444811    1.177009    0.836026    11.00000    0.03241    0.03038 =
         0.01795    0.00200   -0.00182   -0.00288
AFIX 137
H19A  2    0.455914    1.233391    0.816262    11.00000   -1.50000
H19B  2    0.469551    1.158208    0.872343    11.00000   -1.50000
H19C  2    0.415886    1.196136    0.847343    11.00000   -1.50000
AFIX   0
PART 0
C20   1    0.417510    0.998764    0.824550    11.00000    0.02054    0.02388 =
         0.02847   -0.00035    0.00009    0.00348
AFIX 137
H20A  2    0.382842    0.992337    0.810555    11.00000   -1.50000
H20B  2    0.426879    1.010306    0.868274    11.00000   -1.50000
H20C  2    0.432421    0.937357    0.815383    11.00000   -1.50000
AFIX   0
C21   1    0.337135    1.010936    0.622717    11.00000    0.01497    0.02856 =
         0.01844    0.00233    0.01147    0.00457
AFIX  23
H21A  2    0.326849    1.081100    0.614829    11.00000   -1.20000
H21B  2    0.348460    0.986820    0.588187    11.00000   -1.20000
AFIX   0
C22   1    0.296155    0.948432    0.629134    11.00000    0.02112    0.02422 =
         0.01976    0.00170    0.00105    0.00343
AFIX  23
H22A  2    0.284266    0.973748    0.662950    11.00000   -1.20000
H22B  2    0.269908    0.952245    0.591640    11.00000   -1.20000
AFIX   0
C23   1    0.395695    0.723884    0.884239    11.00000    0.01795    0.02199 =
         0.01698    0.00254    0.00942   -0.00389
AFIX  13
H23   2    0.422736    0.770614    0.885919    11.00000   -1.20000
AFIX   0
C24   1    0.355691    0.789268    0.896645    11.00000    0.03443    0.03660 =
         0.01100   -0.00789    0.00264    0.00590
AFIX 137
H24A  2    0.349234    0.845215    0.868183    11.00000   -1.50000
H24B  2    0.365664    0.814890    0.938076    11.00000   -1.50000
H24C  2    0.326799    0.749177    0.891546    11.00000   -1.50000
AFIX   0
C25   1    0.413665    0.652108    0.938531    11.00000    0.03385    0.02425 =
         0.01709    0.00034    0.00594    0.00214
AFIX 137
H25A  2    0.390205    0.599109    0.936764    11.00000   -1.50000
H25B  2    0.418126    0.689276    0.976384    11.00000   -1.50000
H25C  2    0.444011    0.622618    0.936727    11.00000   -1.50000
AFIX   0
C26   1    0.328256    0.578054    0.793971    11.00000    0.02670    0.01735 =
         0.01683    0.00650    0.00710   -0.00257
AFIX  13
H26   2    0.299588    0.621111    0.789953    11.00000   -1.20000
AFIX   0
C27   1    0.318644    0.519245    0.734752    11.00000    0.02086    0.01872 =
         0.02608   -0.00309    0.00850   -0.00656
AFIX 137
H27A  2    0.318311    0.564969    0.701341    11.00000   -1.50000
H27B  2    0.287762    0.485766    0.727377    11.00000   -1.50000
H27C  2    0.343709    0.469374    0.737653    11.00000   -1.50000
AFIX   0
C28   1    0.328209    0.506111    0.845714    11.00000    0.03516    0.03009 =
         0.03345    0.01137    0.01232   -0.00804
AFIX 137
H28A  2    0.357585    0.466797    0.855294    11.00000   -1.50000
H28B  2    0.300766    0.461361    0.833534    11.00000   -1.50000
H28C  2    0.326247    0.544111    0.881445    11.00000   -1.50000
AFIX   0
C29   1    0.435487    0.604783    0.793869    11.00000    0.00669    0.01929 =
         0.01694    0.00201    0.00095   -0.00187
AFIX  13
H29   2    0.463083    0.649759    0.811167    11.00000   -1.20000
AFIX   0
C30   1    0.433874    0.588965    0.726748    11.00000    0.02518    0.01877 =
         0.01704    0.01130    0.00781    0.01357
AFIX 137
H30A  2    0.404898    0.552436    0.706649    11.00000   -1.50000
H30B  2    0.461789    0.550592    0.723856    11.00000   -1.50000
H30C  2    0.433912    0.653822    0.707116    11.00000   -1.50000
AFIX   0
C31   1    0.447298    0.502517    0.826588    11.00000    0.01340    0.03222 =
         0.02176    0.01096    0.01158    0.00644
AFIX 137
H31A  2    0.448524    0.510384    0.869428    11.00000   -1.50000
H31B  2    0.478184    0.478877    0.822803    11.00000   -1.50000
H31C  2    0.422615    0.453971    0.808109    11.00000   -1.50000
AFIX   0
C32   1    0.317707    0.810333    0.746408    11.00000    0.02304    0.02024 =
         0.01611    0.01181    0.01285    0.00542
AFIX  23
H32A  2    0.320848    0.882607    0.755268    11.00000   -1.20000
H32B  2    0.302011    0.779019    0.775132    11.00000   -1.20000
AFIX   0
C33   1    0.287947    0.794203    0.682483    11.00000    0.01805    0.01886 =
         0.02120    0.00386    0.00723    0.00580
AFIX  23
H33A  2    0.284647    0.721994    0.673462    11.00000   -1.20000
H33B  2    0.255786    0.822616    0.677382    11.00000   -1.20000
AFIX   0

O1    4    0.246213    1.114685    0.520487    11.00000    0.07076    0.08552 =
         0.04377    0.00136    0.02434    0.00661
C34   1    0.200966    1.090867    0.494110    11.00000    0.04980    0.16963 =
         0.05863    0.00760    0.02266    0.01880
AFIX  23
H34A  2    0.181092    1.151778    0.487702    11.00000   -1.20000
H34B  2    0.188901    1.045187    0.520539    11.00000   -1.20000
AFIX   0
C35   1    0.197932    1.041808    0.435110    11.00000    0.06439    0.09190 =
         0.11301   -0.04088    0.03844   -0.04524
AFIX  23
H35A  2    0.177053    1.079946    0.401454    11.00000   -1.20000
H35B  2    0.185548    0.973010    0.434566    11.00000   -1.20000
AFIX   0
C36   1    0.249053    1.041575    0.430472    11.00000    0.04414    0.09120 =
         0.04438   -0.01198   -0.00150    0.03807
AFIX  23
H36A  2    0.264609    0.976371    0.442384    11.00000   -1.20000
H36B  2    0.250874    1.058642    0.389174    11.00000   -1.20000
AFIX   0
C37   1    0.270384    1.121589    0.474893    11.00000    0.04321    0.07503 =
         0.04055    0.01595    0.01576   -0.00963
AFIX  23
H37A  2    0.304912    1.110359    0.491838    11.00000   -1.20000
H37B  2    0.265549    1.188010    0.455433    11.00000   -1.20000
AFIX   0
HKLF 4


REM  UDKING in C2/c #15
REM R1 =  0.0659 for    5310 Fo > 4sig(Fo)  and  0.1027 for all    7597 data
REM    438 parameters refined using     33 restraints

END

WGHT      0.0264     24.2604

REM No hydrogen bonds found for HTAB generation

REM Highest difference peak  1.511,  deepest hole -3.142,  1-sigma level  0.185
Q1    1   0.3699  0.8475  0.6815  11.00000  0.05    1.51
Q2    1   0.4419  0.8549  0.7098  11.00000  0.05    1.43
Q3    1   0.3785  0.8735  0.6865  11.00000  0.05    1.40
Q4    1   0.4270  0.8971  0.7012  11.00000  0.05    1.30
Q5    1   0.3655  0.8435  0.7324  11.00000  0.05    1.12
Q6    1   0.4067  0.8530  0.7282  11.00000  0.05    0.99
Q7    1   0.3810  0.7915  0.7275  11.00000  0.05    0.91
Q8    1   0.3684  0.8527  0.6379  11.00000  0.05    0.91
Q9    1   0.4459  0.8420  0.7566  11.00000  0.05    0.90
Q10   1   0.3757  0.8295  0.7374  11.00000  0.05    0.86
Q11   1   0.4070  0.8574  0.6694  11.00000  0.05    0.83
Q12   1   0.2340  0.9642  0.4591  11.00000  0.05    0.83
Q13   1   0.4153  0.9614  0.6585  11.00000  0.05    0.82
Q14   1   0.3473  0.7990  0.7522  11.00000  0.05    0.80
Q15   1   0.4819  0.7232  0.7440  11.00000  0.05    0.77
Q16   1   0.2224  0.9860  0.4891  11.00000  0.05    0.75
Q17   1   0.3335  0.8414  0.6578  11.00000  0.05    0.73
Q18   1   0.4082  1.1840  0.6974  11.00000  0.05    0.72
Q19   1   0.3441  0.7859  0.7388  11.00000  0.05    0.70
Q20   1   0.2762  1.2410  0.6722  11.00000  0.05    0.68
;
_shelx_res_checksum              52421
_olex2_submission_original_sample_id UDKING
_olex2_submission_special_instructions 'No special instructions were received'
####################################################################### 
# 
# This file contains crystal structure data downloaded from the 
# Cambridge Structural Database (CSD) hosted by the Cambridge 
# Crystallographic Data Centre (CCDC).
# 
# Full information about CCDC data access policies and citation 
# guidelines are available at http://www.ccdc.cam.ac.uk/access/V1 
# 
# Audit and citation data items may have been added by the CCDC. 
# Please retain this information to preserve the provenance of 
# this file and to allow appropriate attribution of the data. 
# 
#######################################################################

data_3
_database_code_depnum_ccdc_archive 'CCDC 1547174'
_audit_update_record             
;
2017-04-30 deposited with the CCDC.
2017-07-05 downloaded from the CCDC.
;

_refine_special_details          
;
Refined as a 2-component inversion twin.
;
_vrf_PLAT987_3                   
;
PROBLEM: The Flack x is >> 0 - Do a BASF/TWIN Refinement. Please Check.
RESPONSE: A BASF/TWIN refinement has been done.
;
_audit_creation_date             2016-03-18
_audit_creation_method           
;
Olex2 1.2
(compiled 2016.02.19 svn.r3266 for OlexSys, GUI svn.r5155)
;
_shelx_SHELXL_version_number     2014/7
_chemical_name_common            ?
_chemical_name_systematic        ?
_chemical_formula_moiety         'C39 H93 N7 O P Si3 U'
_chemical_formula_sum            'C39 H93 N7 O P Si3 U'
_chemical_formula_weight         1029.47
_chemical_absolute_configuration ?
_chemical_melting_point          ?
loop_
_atom_type_symbol
_atom_type_description
_atom_type_scat_dispersion_real
_atom_type_scat_dispersion_imag
_atom_type_scat_source
C C 0.0033 0.0016 'International Tables Vol C Tables 4.2.6.8 and 6.1.1.4'
H H 0.0000 0.0000 'International Tables Vol C Tables 4.2.6.8 and 6.1.1.4'
N N 0.0061 0.0033 'International Tables Vol C Tables 4.2.6.8 and 6.1.1.4'
O O 0.0106 0.0060 'International Tables Vol C Tables 4.2.6.8 and 6.1.1.4'
P P 0.1023 0.0942 'International Tables Vol C Tables 4.2.6.8 and 6.1.1.4'
Si Si 0.0817 0.0704 'International Tables Vol C Tables 4.2.6.8 and 6.1.1.4'
U U -9.6767 9.6646 'International Tables Vol C Tables 4.2.6.8 and 6.1.1.4'

_shelx_space_group_comment       
;
The symmetry employed for this shelxl refinement is uniquely defined
by the following loop, which should always be used as a source of
symmetry information in preference to the above space-group names.
They are only intended as comments.
;
_space_group_crystal_system      orthorhombic
_space_group_IT_number           19
_space_group_name_H-M_alt        'P 21 21 21'
_space_group_name_Hall           'P 2ac 2ab'
loop_
_space_group_symop_operation_xyz
'x, y, z'
'-x+1/2, -y, z+1/2'
'x+1/2, -y+1/2, -z'
'-x, y+1/2, -z+1/2'

_cell_length_a                   13.4366(5)
_cell_length_b                   14.7631(5)
_cell_length_c                   25.3924(9)
_cell_angle_alpha                90
_cell_angle_beta                 90
_cell_angle_gamma                90
_cell_volume                     5037.0(3)
_cell_formula_units_Z            4
_cell_measurement_reflns_used    10986
_cell_measurement_temperature    90(2)
_cell_measurement_theta_max      27.36
_cell_measurement_theta_min      2.21
_shelx_estimated_absorpt_T_max   ?
_shelx_estimated_absorpt_T_min   ?
_exptl_absorpt_coefficient_mu    3.360
_exptl_absorpt_correction_T_max  0.4305
_exptl_absorpt_correction_T_min  0.3693
_exptl_absorpt_correction_type   multi-scan
_exptl_absorpt_process_details   
;
SADABS-2007/2 (Bruker,2007) was used for absorption correction.
wR2(int) was 0.0550 before and 0.0310 after correction.
The Ratio of minimum to maximum transmission is 0.8578.
The \l/2 correction factor is 0.0015.
;
_exptl_absorpt_special_details   ?
_exptl_crystal_colour            purple
_exptl_crystal_density_diffrn    1.358
_exptl_crystal_density_meas      ?
_exptl_crystal_density_method    'not measured'
_exptl_crystal_description       block
_exptl_crystal_F_000             2132
_exptl_crystal_size_max          0.33
_exptl_crystal_size_mid          0.32
_exptl_crystal_size_min          0.23
_exptl_transmission_factor_max   ?
_exptl_transmission_factor_min   ?
_diffrn_reflns_av_R_equivalents  0.0297
_diffrn_reflns_av_unetI/netI     0.0430
_diffrn_reflns_Laue_measured_fraction_full 0.995
_diffrn_reflns_Laue_measured_fraction_max 0.995
_diffrn_reflns_limit_h_max       12
_diffrn_reflns_limit_h_min       -17
_diffrn_reflns_limit_k_max       12
_diffrn_reflns_limit_k_min       -19
_diffrn_reflns_limit_l_max       32
_diffrn_reflns_limit_l_min       -32
_diffrn_reflns_number            24682
_diffrn_reflns_point_group_measured_fraction_full 0.996
_diffrn_reflns_point_group_measured_fraction_max 0.996
_diffrn_reflns_theta_full        27.407
_diffrn_reflns_theta_max         27.407
_diffrn_reflns_theta_min         2.116
_diffrn_ambient_temperature      90(2)
_diffrn_detector                 'Bruker APEX2 area detector'
_diffrn_detector_area_resol_mean 8.366
_diffrn_detector_type            'CCD area detector'
_diffrn_measured_fraction_theta_full 0.995
_diffrn_measured_fraction_theta_max 0.995
_diffrn_measurement_device       'three-circle diffractometer'
_diffrn_measurement_device_type  'Bruker SMART APEX CCD area detector'
_diffrn_measurement_method       \w
_diffrn_radiation_monochromator  graphite
_diffrn_radiation_probe          x-ray
_diffrn_radiation_type           MoK\a
_diffrn_radiation_wavelength     0.71073
_diffrn_source                   'microfocus sealed X-ray tube'
_diffrn_source_current           40.0
_diffrn_source_power             2.0
_diffrn_source_type              'Incoatec I\ms'
_diffrn_source_voltage           50.0
_diffrn_special_details          ?
_diffrn_standards_number         0
_reflns_Friedel_coverage         0.816
_reflns_Friedel_fraction_full    0.997
_reflns_Friedel_fraction_max     0.997
_reflns_number_gt                10604
_reflns_number_total             11116
_reflns_special_details          
;
 Reflections were merged by SHELXL according to the crystal
 class for the calculation of statistics and refinement.
 
 _reflns_Friedel_fraction is defined as the number of unique
 Friedel pairs measured divided by the number that would be
 possible theoretically, ignoring centric projections and
 systematic absences.
;
_reflns_threshold_expression     'I > 2\s(I)'
_computing_cell_refinement       'Bruker SAINT version 6.36A (Bruker, 2002)'
_computing_data_collection       'Bruker SMART version 5.625 (Bruker, 2001)'
_computing_data_reduction        'Bruker SAINT; SHELXTL (Sheldrick, 2008)'
_computing_molecular_graphics    'Olex2 (Dolomanov et al., 2009)'
_computing_publication_material  'Olex2 (Dolomanov et al., 2009)'
_computing_structure_refinement  'ShelXL (Sheldrick, 2015)'
_computing_structure_solution    'SIR2004 (Burla et al., 2007)'
_refine_diff_density_max         1.546
_refine_diff_density_min         -0.401
_refine_diff_density_rms         0.084
_refine_ls_abs_structure_details 
;
 Refined as an inversion twin.
;
_refine_ls_abs_structure_Flack   0.346(4)
_refine_ls_extinction_coef       .
_refine_ls_extinction_method     none
_refine_ls_goodness_of_fit_ref   0.996
_refine_ls_hydrogen_treatment    constr
_refine_ls_matrix_type           full
_refine_ls_number_parameters     494
_refine_ls_number_reflns         11116
_refine_ls_number_restraints     0
_refine_ls_R_factor_all          0.0277
_refine_ls_R_factor_gt           0.0255
_refine_ls_restrained_S_all      0.996
_refine_ls_shift/su_max          0.001
_refine_ls_shift/su_mean         0.000
_refine_ls_structure_factor_coef Fsqd
_refine_ls_weighting_details     
'w=1/[\s^2^(Fo^2^)+(0.0258P)^2^] where P=(Fo^2^+2Fc^2^)/3'
_refine_ls_weighting_scheme      calc
_refine_ls_wR_factor_gt          0.0544
_refine_ls_wR_factor_ref         0.0552
_olex2_refinement_description    
;
1. Twinned data refinement
 Scales: 0.654(4) 0.346(4)
2. Fixed Uiso
 At 1.2 times of:
  All C(H) groups, All C(H,H) groups
 At 1.5 times of:
  All C(H,H,H) groups
3.a Ternary CH refined with riding coordinates:
 C12(H12), C23(H23), C1(H1), C29(H29), C26(H26), C15(H15), C18(H18), C4(H4),
 C7(H7)
3.b Secondary CH2 refined with riding coordinates:
 C11(H11a,H11b), C10(H10a,H10b), C22(H22a,H22b), C21(H21a,H21b), C33(H33a,
 H33b), C32(H32a,H32b)
3.c Idealised Me refined as rotating group:
 C24(H24a,H24b,H24c), C8(H8a,H8b,H8c), C39(H39a,H39b,H39c), C28(H28a,H28b,
 H28c), C6(H6a,H6b,H6c), C35(H35a,H35b,H35c), C14(H14a,H14b,H14c), C30(H30a,
 H30b,H30c), C31(H31a,H31b,H31c), C36(H36a,H36b,H36c), C16(H16a,H16b,H16c),
 C25(H25a,H25b,H25c), C38(H38a,H38b,H38c), C17(H17a,H17b,H17c), C19(H19a,H19b,
 H19c), C2(H2a,H2b,H2c), C9(H9a,H9b,H9c), C13(H13a,H13b,H13c), C5(H5a,H5b,H5c),
 C34(H34a,H34b,H34c), C37(H37a,H37b,H37c), C20(H20a,H20b,H20c), C27(H27a,H27b,
 H27c), C3(H3a,H3b,H3c)
;
_atom_sites_solution_hydrogens   'geom, Me from difmap'
_atom_sites_solution_primary     direct
_atom_sites_solution_secondary   difmap
loop_
_atom_site_label
_atom_site_type_symbol
_atom_site_fract_x
_atom_site_fract_y
_atom_site_fract_z
_atom_site_U_iso_or_equiv
_atom_site_adp_type
_atom_site_occupancy
_atom_site_site_symmetry_order
_atom_site_calc_flag
_atom_site_refinement_flags_posn
_atom_site_refinement_flags_adp
_atom_site_refinement_flags_occupancy
_atom_site_disorder_assembly
_atom_site_disorder_group
U1 U 0.19431(2) 0.55693(2) 0.07239(2) 0.01368(5) Uani 1 1 d . . . . .
P1 P 0.28462(10) 0.35536(9) 0.16617(5) 0.0201(3) Uani 1 1 d . . . . .
Si2 Si 0.29223(11) 0.74052(9) 0.15780(5) 0.0179(3) Uani 1 1 d . . . . .
Si1 Si 0.33930(9) 0.45492(9) -0.03953(5) 0.0165(3) Uani 1 1 d . . . . .
Si3 Si -0.07321(10) 0.51025(9) 0.09367(5) 0.0156(3) Uani 1 1 d . . . . .
C12 C 0.1975(5) 0.6914(3) 0.20554(16) 0.0222(10) Uani 1 1 d . . . . .
H12 H 0.1897 0.6263 0.1954 0.027 Uiso 1 1 calc R . . . .
C23 C -0.1936(4) 0.5702(3) 0.11214(16) 0.0199(9) Uani 1 1 d . . . . .
H23 H -0.2171 0.5998 0.0790 0.024 Uiso 1 1 calc R . . . .
O1 O 0.2542(2) 0.4304(2) 0.12952(12) 0.0210(7) Uani 1 1 d . . . . .
C11 C 0.1788(4) 0.6637(3) -0.04930(16) 0.0181(10) Uani 1 1 d . . . . .
H11A H 0.2477 0.6864 -0.0537 0.022 Uiso 1 1 calc R . . . .
H11B H 0.1366 0.6919 -0.0767 0.022 Uiso 1 1 calc R . . . .
C24 C -0.1849(4) 0.6471(3) 0.15270(18) 0.0255(11) Uani 1 1 d . . . . .
H24A H -0.1712 0.6214 0.1875 0.038 Uiso 1 1 calc GR . . . .
H24B H -0.2475 0.6811 0.1538 0.038 Uiso 1 1 calc GR . . . .
H24C H -0.1306 0.6878 0.1426 0.038 Uiso 1 1 calc GR . . . .
N1 N 0.2438(3) 0.5198(3) -0.01541(15) 0.0175(8) Uani 1 1 d . . . . .
C10 C 0.1769(3) 0.5610(3) -0.05495(16) 0.0211(10) Uani 1 1 d . . . . .
H10A H 0.1082 0.5384 -0.0497 0.025 Uiso 1 1 calc R . . . .
H10B H 0.1988 0.5437 -0.0908 0.025 Uiso 1 1 calc R . . . .
N4 N 0.1410(3) 0.6878(3) 0.00374(14) 0.0150(8) Uani 1 1 d . . . . .
C1 C 0.4410(3) 0.4505(4) 0.01262(18) 0.0211(10) Uani 1 1 d . . . . .
H1 H 0.4094 0.4239 0.0447 0.025 Uiso 1 1 calc R . . . .
C29 C -0.1084(4) 0.4316(3) 0.03681(17) 0.0210(10) Uani 1 1 d . . . . .
H29 H -0.1548 0.3846 0.0509 0.025 Uiso 1 1 calc R . . . .
N3 N 0.0205(3) 0.5850(2) 0.07746(15) 0.0157(8) Uani 1 1 d . . . . .
C8 C 0.4602(4) 0.4351(4) -0.13477(18) 0.0253(11) Uani 1 1 d . . . . .
H8A H 0.5231 0.4335 -0.1152 0.038 Uiso 1 1 calc GR . . . .
H8B H 0.4724 0.4580 -0.1704 0.038 Uiso 1 1 calc GR . . . .
H8C H 0.4323 0.3739 -0.1368 0.038 Uiso 1 1 calc GR . . . .
C39 C 0.2185(4) 0.4462(4) 0.25014(18) 0.0312(12) Uani 1 1 d . . . . .
H39A H 0.1784 0.4745 0.2224 0.047 Uiso 1 1 calc GR . . . .
H39B H 0.2471 0.4933 0.2727 0.047 Uiso 1 1 calc GR . . . .
H39C H 0.1761 0.4063 0.2714 0.047 Uiso 1 1 calc GR . . . .
N7 N 0.2979(3) 0.3936(3) 0.22641(14) 0.0242(9) Uani 1 1 d . . . . .
C28 C -0.0781(4) 0.3427(4) 0.1533(2) 0.0273(12) Uani 1 1 d . . . . .
H28A H -0.1486 0.3516 0.1619 0.041 Uiso 1 1 calc GR . . . .
H28B H -0.0464 0.3067 0.1810 0.041 Uiso 1 1 calc GR . . . .
H28C H -0.0726 0.3109 0.1195 0.041 Uiso 1 1 calc GR . . . .
N2 N 0.2645(3) 0.6980(3) 0.09673(15) 0.0170(8) Uani 1 1 d . . . . .
C6 C 0.2161(4) 0.3266(4) -0.0929(2) 0.0316(13) Uani 1 1 d . . . . .
H6A H 0.1569 0.3584 -0.0801 0.047 Uiso 1 1 calc GR . . . .
H6B H 0.1998 0.2627 -0.0991 0.047 Uiso 1 1 calc GR . . . .
H6C H 0.2386 0.3543 -0.1259 0.047 Uiso 1 1 calc GR . . . .
C22 C 0.1862(4) 0.7743(3) 0.02176(17) 0.0183(9) Uani 1 1 d . . . . .
H22A H 0.1399 0.8058 0.0459 0.022 Uiso 1 1 calc R . . . .
H22B H 0.1985 0.8142 -0.0089 0.022 Uiso 1 1 calc R . . . .
C21 C 0.2834(3) 0.7547(3) 0.04987(18) 0.0179(10) Uani 1 1 d . . . . .
H21A H 0.3294 0.7228 0.0257 0.022 Uiso 1 1 calc R . . . .
H21B H 0.3151 0.8123 0.0607 0.022 Uiso 1 1 calc R . . . .
C35 C 0.4809(4) 0.3639(4) 0.1449(3) 0.0368(15) Uani 1 1 d . . . . .
H35A H 0.4628 0.4280 0.1413 0.055 Uiso 1 1 calc GR . . . .
H35B H 0.5185 0.3447 0.1138 0.055 Uiso 1 1 calc GR . . . .
H35C H 0.5219 0.3558 0.1764 0.055 Uiso 1 1 calc GR . . . .
C14 C 0.2314(4) 0.6910(4) 0.26372(19) 0.0313(13) Uani 1 1 d . . . . .
H14A H 0.2969 0.6621 0.2664 0.047 Uiso 1 1 calc GR . . . .
H14B H 0.1832 0.6571 0.2850 0.047 Uiso 1 1 calc GR . . . .
H14C H 0.2356 0.7534 0.2767 0.047 Uiso 1 1 calc GR . . . .
C30 C -0.0153(4) 0.3826(3) 0.0158(2) 0.0251(12) Uani 1 1 d . . . . .
H30A H 0.0316 0.4272 0.0016 0.038 Uiso 1 1 calc GR . . . .
H30B H -0.0347 0.3403 -0.0121 0.038 Uiso 1 1 calc GR . . . .
H30C H 0.0165 0.3491 0.0446 0.038 Uiso 1 1 calc GR . . . .
N5 N 0.3906(3) 0.3094(3) 0.14953(17) 0.0274(10) Uani 1 1 d . . . . .
C26 C -0.0264(4) 0.4352(4) 0.14922(17) 0.0198(10) Uani 1 1 d . . . . .
H26 H 0.0454 0.4226 0.1417 0.024 Uiso 1 1 calc R . . . .
C31 C -0.1615(4) 0.4804(4) -0.00864(19) 0.0262(12) Uani 1 1 d . . . . .
H31A H -0.2232 0.5079 0.0044 0.039 Uiso 1 1 calc GR . . . .
H31B H -0.1773 0.4366 -0.0365 0.039 Uiso 1 1 calc GR . . . .
H31C H -0.1180 0.5277 -0.0228 0.039 Uiso 1 1 calc GR . . . .
C36 C 0.1569(4) 0.2405(4) 0.1187(2) 0.0314(13) Uani 1 1 d . . . . .
H36A H 0.1648 0.2852 0.0905 0.047 Uiso 1 1 calc GR . . . .
H36B H 0.0860 0.2277 0.1239 0.047 Uiso 1 1 calc GR . . . .
H36C H 0.1916 0.1845 0.1090 0.047 Uiso 1 1 calc GR . . . .
C16 C 0.5009(4) 0.7358(4) 0.1434(2) 0.0255(12) Uani 1 1 d . . . . .
H16A H 0.4869 0.7149 0.1075 0.038 Uiso 1 1 calc GR . . . .
H16B H 0.5659 0.7126 0.1547 0.038 Uiso 1 1 calc GR . . . .
H16C H 0.5018 0.8022 0.1441 0.038 Uiso 1 1 calc GR . . . .
C33 C 0.0316(3) 0.6936(3) 0.00323(18) 0.0175(10) Uani 1 1 d . . . . .
H33A H 0.0045 0.6491 -0.0222 0.021 Uiso 1 1 calc R . . . .
H33B H 0.0110 0.7548 -0.0082 0.021 Uiso 1 1 calc R . . . .
C15 C 0.4196(4) 0.7007(3) 0.18093(18) 0.0221(11) Uani 1 1 d . . . . .
H15 H 0.4323 0.7256 0.2169 0.027 Uiso 1 1 calc R . . . .
C25 C -0.2785(4) 0.5047(4) 0.1284(2) 0.0286(12) Uani 1 1 d . . . . .
H25A H -0.2855 0.4571 0.1018 0.043 Uiso 1 1 calc GR . . . .
H25B H -0.3410 0.5385 0.1313 0.043 Uiso 1 1 calc GR . . . .
H25C H -0.2625 0.4772 0.1625 0.043 Uiso 1 1 calc GR . . . .
C18 C 0.2997(4) 0.8705(3) 0.15982(18) 0.0240(10) Uani 1 1 d . . . . .
H18 H 0.3572 0.8875 0.1369 0.029 Uiso 1 1 calc R . . . .
C38 C 0.3683(4) 0.3578(4) 0.2645(2) 0.0381(15) Uani 1 1 d . . . . .
H38A H 0.3320 0.3290 0.2935 0.057 Uiso 1 1 calc GR . . . .
H38B H 0.4092 0.4073 0.2783 0.057 Uiso 1 1 calc GR . . . .
H38C H 0.4112 0.3129 0.2474 0.057 Uiso 1 1 calc GR . . . .
C17 C 0.4258(4) 0.5976(4) 0.1832(2) 0.0265(12) Uani 1 1 d . . . . .
H17A H 0.3772 0.5747 0.2088 0.040 Uiso 1 1 calc GR . . . .
H17B H 0.4929 0.5794 0.1940 0.040 Uiso 1 1 calc GR . . . .
H17C H 0.4112 0.5724 0.1484 0.040 Uiso 1 1 calc GR . . . .
C19 C 0.3246(5) 0.9063(4) 0.2149(2) 0.0392(15) Uani 1 1 d . . . . .
H19A H 0.2691 0.8937 0.2388 0.059 Uiso 1 1 calc GR . . . .
H19B H 0.3359 0.9719 0.2131 0.059 Uiso 1 1 calc GR . . . .
H19C H 0.3849 0.8764 0.2279 0.059 Uiso 1 1 calc GR . . . .
C32 C -0.0101(3) 0.6744(3) 0.05778(17) 0.0174(10) Uani 1 1 d . . . . .
H32A H 0.0133 0.7217 0.0825 0.021 Uiso 1 1 calc R . . . .
H32B H -0.0836 0.6773 0.0565 0.021 Uiso 1 1 calc R . . . .
C2 C 0.5284(4) 0.3888(4) -0.0011(2) 0.0307(13) Uani 1 1 d . . . . .
H2A H 0.5035 0.3282 -0.0097 0.046 Uiso 1 1 calc GR . . . .
H2B H 0.5736 0.3850 0.0291 0.046 Uiso 1 1 calc GR . . . .
H2C H 0.5642 0.4136 -0.0314 0.046 Uiso 1 1 calc GR . . . .
C9 C 0.4281(4) 0.5943(3) -0.1057(2) 0.0305(13) Uani 1 1 d . . . . .
H9A H 0.3809 0.6347 -0.0880 0.046 Uiso 1 1 calc GR . . . .
H9B H 0.4385 0.6150 -0.1420 0.046 Uiso 1 1 calc GR . . . .
H9C H 0.4917 0.5949 -0.0868 0.046 Uiso 1 1 calc GR . . . .
C13 C 0.0942(4) 0.7331(4) 0.2008(2) 0.0290(12) Uani 1 1 d . . . . .
H13A H 0.0968 0.7968 0.2115 0.044 Uiso 1 1 calc GR . . . .
H13B H 0.0478 0.7003 0.2235 0.044 Uiso 1 1 calc GR . . . .
H13C H 0.0717 0.7292 0.1641 0.044 Uiso 1 1 calc GR . . . .
C5 C 0.2631(4) 0.2899(3) -0.0007(2) 0.0263(12) Uani 1 1 d . . . . .
H5A H 0.3182 0.2871 0.0245 0.039 Uiso 1 1 calc GR . . . .
H5B H 0.2391 0.2284 -0.0079 0.039 Uiso 1 1 calc GR . . . .
H5C H 0.2088 0.3261 0.0142 0.039 Uiso 1 1 calc GR . . . .
C34 C 0.4105(5) 0.2124(4) 0.1496(3) 0.0479(17) Uani 1 1 d . . . . .
H34A H 0.4549 0.1976 0.1790 0.072 Uiso 1 1 calc GR . . . .
H34B H 0.4422 0.1952 0.1164 0.072 Uiso 1 1 calc GR . . . .
H34C H 0.3478 0.1793 0.1536 0.072 Uiso 1 1 calc GR . . . .
N6 N 0.1991(4) 0.2760(3) 0.16723(15) 0.0247(9) Uani 1 1 d . . . . .
C4 C 0.2990(4) 0.3332(3) -0.05166(17) 0.0222(10) Uani 1 1 d . . . . .
H4 H 0.3578 0.2983 -0.0647 0.027 Uiso 1 1 calc R . . . .
C37 C 0.1827(6) 0.2172(4) 0.2128(2) 0.0404(15) Uani 1 1 d . . . . .
H37A H 0.2145 0.1584 0.2066 0.061 Uiso 1 1 calc GR . . . .
H37B H 0.1111 0.2084 0.2181 0.061 Uiso 1 1 calc GR . . . .
H37C H 0.2116 0.2453 0.2443 0.061 Uiso 1 1 calc GR . . . .
C20 C 0.2106(4) 0.9232(3) 0.1388(2) 0.0301(13) Uani 1 1 d . . . . .
H20A H 0.1968 0.9043 0.1025 0.045 Uiso 1 1 calc GR . . . .
H20B H 0.2254 0.9881 0.1395 0.045 Uiso 1 1 calc GR . . . .
H20C H 0.1522 0.9109 0.1608 0.045 Uiso 1 1 calc GR . . . .
C27 C -0.0300(4) 0.4814(4) 0.20324(18) 0.0255(12) Uani 1 1 d . . . . .
H27A H 0.0026 0.5407 0.2011 0.038 Uiso 1 1 calc GR . . . .
H27B H 0.0045 0.4437 0.2292 0.038 Uiso 1 1 calc GR . . . .
H27C H -0.0995 0.4895 0.2140 0.038 Uiso 1 1 calc GR . . . .
C7 C 0.3864(4) 0.4980(3) -0.10633(19) 0.0209(11) Uani 1 1 d . . . . .
H7 H 0.3263 0.5006 -0.1295 0.025 Uiso 1 1 calc R . . . .
C3 C 0.4804(4) 0.5435(4) 0.0291(2) 0.0291(12) Uani 1 1 d . . . . .
H3A H 0.5149 0.5717 -0.0006 0.044 Uiso 1 1 calc GR . . . .
H3B H 0.5269 0.5363 0.0586 0.044 Uiso 1 1 calc GR . . . .
H3C H 0.4247 0.5820 0.0401 0.044 Uiso 1 1 calc GR . . . .

loop_
_atom_site_aniso_label
_atom_site_aniso_U_11
_atom_site_aniso_U_22
_atom_site_aniso_U_33
_atom_site_aniso_U_23
_atom_site_aniso_U_13
_atom_site_aniso_U_12
U1 0.01304(7) 0.01377(7) 0.01424(7) 0.00069(7) -0.00081(7) 0.00078(7)
P1 0.0192(8) 0.0212(7) 0.0199(6) 0.0059(5) -0.0011(5) 0.0022(5)
Si2 0.0155(7) 0.0208(7) 0.0175(6) -0.0032(5) -0.0003(6) -0.0003(6)
Si1 0.0161(6) 0.0152(7) 0.0182(5) -0.0021(5) 0.0013(5) 0.0000(5)
Si3 0.0141(6) 0.0161(6) 0.0165(5) 0.0005(5) 0.0004(5) -0.0012(5)
C12 0.023(3) 0.028(3) 0.016(2) -0.0014(18) 0.000(2) -0.001(3)
C23 0.014(2) 0.027(3) 0.0183(18) 0.0016(18) 0.000(2) 0.001(2)
O1 0.0199(18) 0.021(2) 0.0225(15) 0.0040(15) -0.0009(13) 0.0005(15)
C11 0.016(3) 0.022(2) 0.0167(19) 0.0039(18) 0.0003(19) 0.005(2)
C24 0.022(3) 0.031(3) 0.023(2) -0.006(2) 0.005(2) 0.005(3)
N1 0.017(2) 0.018(2) 0.0174(18) -0.0006(16) -0.0019(16) 0.0036(17)
C10 0.020(3) 0.028(3) 0.0155(18) -0.003(2) -0.0010(17) 0.003(2)
N4 0.012(2) 0.016(2) 0.0167(18) 0.0003(16) -0.0002(16) 0.0001(16)
C1 0.019(2) 0.020(3) 0.024(2) -0.001(2) -0.0001(19) 0.004(2)
C29 0.022(3) 0.017(3) 0.024(2) -0.002(2) 0.0005(19) -0.004(2)
N3 0.0152(19) 0.0120(18) 0.0200(18) -0.0004(15) -0.0030(17) -0.0015(14)
C8 0.028(3) 0.025(3) 0.023(2) -0.006(2) 0.008(2) -0.004(3)
C39 0.033(3) 0.037(3) 0.024(2) 0.002(3) 0.005(2) 0.007(3)
N7 0.022(2) 0.030(2) 0.0208(18) 0.0062(16) -0.002(2) 0.003(2)
C28 0.034(3) 0.021(3) 0.026(2) 0.006(2) 0.001(2) -0.004(3)
N2 0.014(2) 0.019(2) 0.0179(18) -0.0001(16) -0.0004(16) -0.0011(16)
C6 0.037(4) 0.028(3) 0.029(2) -0.008(2) 0.005(2) -0.012(3)
C22 0.019(2) 0.016(2) 0.020(2) 0.0018(17) 0.002(2) 0.000(2)
C21 0.015(3) 0.017(2) 0.022(2) -0.0019(18) 0.0021(19) -0.0022(19)
C35 0.019(3) 0.042(4) 0.050(4) 0.013(3) 0.001(3) 0.005(3)
C14 0.025(3) 0.045(4) 0.023(2) -0.002(2) 0.004(2) 0.001(3)
C30 0.030(3) 0.018(3) 0.027(3) -0.002(2) 0.002(2) 0.003(2)
N5 0.021(2) 0.025(3) 0.036(2) 0.010(2) 0.004(2) 0.0060(19)
C26 0.016(2) 0.021(3) 0.022(2) 0.004(2) -0.0006(19) -0.004(2)
C31 0.032(3) 0.024(3) 0.022(2) -0.002(2) -0.007(2) -0.002(2)
C36 0.033(3) 0.033(3) 0.028(3) 0.007(2) -0.002(2) -0.008(3)
C16 0.019(3) 0.033(3) 0.024(2) -0.005(2) -0.001(2) -0.002(2)
C33 0.013(2) 0.019(3) 0.021(2) 0.0002(19) -0.0020(19) -0.001(2)
C15 0.020(3) 0.029(3) 0.017(2) -0.004(2) -0.001(2) -0.001(2)
C25 0.017(3) 0.040(3) 0.029(3) 0.000(2) 0.001(2) -0.001(2)
C18 0.021(3) 0.023(3) 0.028(2) -0.0052(19) 0.000(3) -0.001(2)
C38 0.032(3) 0.054(4) 0.028(3) 0.008(3) -0.009(3) 0.004(3)
C17 0.021(3) 0.029(3) 0.029(3) 0.002(2) 0.003(2) 0.005(2)
C19 0.041(4) 0.032(3) 0.044(3) -0.015(3) -0.008(3) 0.000(3)
C32 0.013(2) 0.014(2) 0.024(2) -0.0008(19) 0.0024(18) -0.0001(19)
C2 0.025(3) 0.029(3) 0.039(3) -0.006(2) -0.006(3) 0.013(3)
C9 0.031(3) 0.021(3) 0.039(3) -0.002(2) 0.016(3) -0.001(2)
C13 0.021(3) 0.041(3) 0.025(2) -0.004(2) 0.003(2) -0.001(3)
C5 0.027(3) 0.018(3) 0.034(3) 0.000(2) 0.007(2) -0.001(2)
C34 0.033(4) 0.036(4) 0.074(5) -0.004(3) 0.002(4) 0.011(3)
N6 0.028(2) 0.024(2) 0.0214(18) 0.0058(16) -0.002(2) -0.003(2)
C4 0.023(3) 0.016(2) 0.028(2) -0.0048(19) 0.009(2) -0.004(2)
C37 0.052(4) 0.038(3) 0.032(3) 0.012(3) 0.001(3) -0.010(3)
C20 0.029(3) 0.022(3) 0.039(3) -0.006(2) 0.000(2) 0.001(2)
C27 0.027(3) 0.031(3) 0.018(2) 0.003(2) -0.004(2) -0.001(2)
C7 0.019(3) 0.020(3) 0.024(2) -0.003(2) 0.001(2) -0.001(2)
C3 0.024(3) 0.026(3) 0.038(3) -0.009(2) -0.012(2) 0.001(2)

_geom_special_details            
;
 All esds (except the esd in the dihedral angle between two l.s. planes)
 are estimated using the full covariance matrix.  The cell esds are taken
 into account individually in the estimation of esds in distances, angles
 and torsion angles; correlations between esds in cell parameters are only
 used when they are defined by crystal symmetry.  An approximate (isotropic)
 treatment of cell esds is used for estimating esds involving l.s. planes.
;
loop_
_geom_bond_atom_site_label_1
_geom_bond_atom_site_label_2
_geom_bond_distance
_geom_bond_site_symmetry_2
_geom_bond_publ_flag
U1 O1 2.498(3) . ?
U1 N1 2.390(4) . ?
U1 N4 2.699(4) . ?
U1 N3 2.375(4) . ?
U1 N2 2.369(4) . ?
P1 O1 1.504(3) . ?
P1 N7 1.640(4) . ?
P1 N5 1.633(5) . ?
P1 N6 1.641(5) . ?
Si2 C12 1.901(5) . ?
Si2 N2 1.714(4) . ?
Si2 C15 1.903(5) . ?
Si2 C18 1.921(5) . ?
Si1 N1 1.715(4) . ?
Si1 C1 1.904(5) . ?
Si1 C4 1.902(5) . ?
Si1 C7 1.919(5) . ?
Si3 C23 1.902(5) . ?
Si3 C29 1.912(5) . ?
Si3 N3 1.724(4) . ?
Si3 C26 1.901(5) . ?
C12 H12 1.0000 . ?
C12 C14 1.546(6) . ?
C12 C13 1.524(8) . ?
C23 H23 1.0000 . ?
C23 C24 1.538(6) . ?
C23 C25 1.551(7) . ?
C11 H11A 0.9900 . ?
C11 H11B 0.9900 . ?
C11 C10 1.524(7) . ?
C11 N4 1.483(5) . ?
C24 H24A 0.9800 . ?
C24 H24B 0.9800 . ?
C24 H24C 0.9800 . ?
N1 C10 1.478(6) . ?
C10 H10A 0.9900 . ?
C10 H10B 0.9900 . ?
N4 C22 1.486(6) . ?
N4 C33 1.472(6) . ?
C1 H1 1.0000 . ?
C1 C2 1.527(7) . ?
C1 C3 1.530(7) . ?
C29 H29 1.0000 . ?
C29 C30 1.540(7) . ?
C29 C31 1.536(7) . ?
N3 C32 1.471(6) . ?
C8 H8A 0.9800 . ?
C8 H8B 0.9800 . ?
C8 H8C 0.9800 . ?
C8 C7 1.539(7) . ?
C39 H39A 0.9800 . ?
C39 H39B 0.9800 . ?
C39 H39C 0.9800 . ?
C39 N7 1.451(6) . ?
N7 C38 1.453(6) . ?
C28 H28A 0.9800 . ?
C28 H28B 0.9800 . ?
C28 H28C 0.9800 . ?
C28 C26 1.535(7) . ?
N2 C21 1.477(6) . ?
C6 H6A 0.9800 . ?
C6 H6B 0.9800 . ?
C6 H6C 0.9800 . ?
C6 C4 1.532(7) . ?
C22 H22A 0.9900 . ?
C22 H22B 0.9900 . ?
C22 C21 1.517(6) . ?
C21 H21A 0.9900 . ?
C21 H21B 0.9900 . ?
C35 H35A 0.9800 . ?
C35 H35B 0.9800 . ?
C35 H35C 0.9800 . ?
C35 N5 1.461(7) . ?
C14 H14A 0.9800 . ?
C14 H14B 0.9800 . ?
C14 H14C 0.9800 . ?
C30 H30A 0.9800 . ?
C30 H30B 0.9800 . ?
C30 H30C 0.9800 . ?
N5 C34 1.457(7) . ?
C26 H26 1.0000 . ?
C26 C27 1.533(6) . ?
C31 H31A 0.9800 . ?
C31 H31B 0.9800 . ?
C31 H31C 0.9800 . ?
C36 H36A 0.9800 . ?
C36 H36B 0.9800 . ?
C36 H36C 0.9800 . ?
C36 N6 1.455(6) . ?
C16 H16A 0.9800 . ?
C16 H16B 0.9800 . ?
C16 H16C 0.9800 . ?
C16 C15 1.539(7) . ?
C33 H33A 0.9900 . ?
C33 H33B 0.9900 . ?
C33 C32 1.520(6) . ?
C15 H15 1.0000 . ?
C15 C17 1.527(7) . ?
C25 H25A 0.9800 . ?
C25 H25B 0.9800 . ?
C25 H25C 0.9800 . ?
C18 H18 1.0000 . ?
C18 C19 1.532(7) . ?
C18 C20 1.525(7) . ?
C38 H38A 0.9800 . ?
C38 H38B 0.9800 . ?
C38 H38C 0.9800 . ?
C17 H17A 0.9800 . ?
C17 H17B 0.9800 . ?
C17 H17C 0.9800 . ?
C19 H19A 0.9800 . ?
C19 H19B 0.9800 . ?
C19 H19C 0.9800 . ?
C32 H32A 0.9900 . ?
C32 H32B 0.9900 . ?
C2 H2A 0.9800 . ?
C2 H2B 0.9800 . ?
C2 H2C 0.9800 . ?
C9 H9A 0.9800 . ?
C9 H9B 0.9800 . ?
C9 H9C 0.9800 . ?
C9 C7 1.527(7) . ?
C13 H13A 0.9800 . ?
C13 H13B 0.9800 . ?
C13 H13C 0.9800 . ?
C5 H5A 0.9800 . ?
C5 H5B 0.9800 . ?
C5 H5C 0.9800 . ?
C5 C4 1.522(7) . ?
C34 H34A 0.9800 . ?
C34 H34B 0.9800 . ?
C34 H34C 0.9800 . ?
N6 C37 1.464(6) . ?
C4 H4 1.0000 . ?
C37 H37A 0.9800 . ?
C37 H37B 0.9800 . ?
C37 H37C 0.9800 . ?
C20 H20A 0.9800 . ?
C20 H20B 0.9800 . ?
C20 H20C 0.9800 . ?
C27 H27A 0.9800 . ?
C27 H27B 0.9800 . ?
C27 H27C 0.9800 . ?
C7 H7 1.0000 . ?
C3 H3A 0.9800 . ?
C3 H3B 0.9800 . ?
C3 H3C 0.9800 . ?

loop_
_geom_angle_atom_site_label_1
_geom_angle_atom_site_label_2
_geom_angle_atom_site_label_3
_geom_angle
_geom_angle_site_symmetry_1
_geom_angle_site_symmetry_3
_geom_angle_publ_flag
O1 U1 N4 174.73(11) . . ?
N1 U1 O1 106.31(12) . . ?
N1 U1 N4 68.62(12) . . ?
N3 U1 O1 114.54(11) . . ?
N3 U1 N1 111.36(13) . . ?
N3 U1 N4 69.47(12) . . ?
N2 U1 O1 112.20(12) . . ?
N2 U1 N1 109.52(13) . . ?
N2 U1 N4 69.19(12) . . ?
N2 U1 N3 102.94(13) . . ?
O1 P1 N7 110.7(2) . . ?
O1 P1 N5 112.5(2) . . ?
O1 P1 N6 110.2(2) . . ?
N7 P1 N6 107.8(2) . . ?
N5 P1 N7 106.8(2) . . ?
N5 P1 N6 108.6(2) . . ?
C12 Si2 C15 106.7(2) . . ?
C12 Si2 C18 113.5(2) . . ?
N2 Si2 C12 107.0(2) . . ?
N2 Si2 C15 111.2(2) . . ?
N2 Si2 C18 113.6(2) . . ?
C15 Si2 C18 104.7(2) . . ?
N1 Si1 C1 107.9(2) . . ?
N1 Si1 C4 111.9(2) . . ?
N1 Si1 C7 112.1(2) . . ?
C1 Si1 C7 112.9(2) . . ?
C4 Si1 C1 106.6(2) . . ?
C4 Si1 C7 105.3(2) . . ?
C23 Si3 C29 105.0(2) . . ?
N3 Si3 C23 112.5(2) . . ?
N3 Si3 C29 112.9(2) . . ?
N3 Si3 C26 107.9(2) . . ?
C26 Si3 C23 111.7(2) . . ?
C26 Si3 C29 106.7(2) . . ?
Si2 C12 H12 105.8 . . ?
C14 C12 Si2 114.5(4) . . ?
C14 C12 H12 105.8 . . ?
C13 C12 Si2 113.9(3) . . ?
C13 C12 H12 105.8 . . ?
C13 C12 C14 110.2(4) . . ?
Si3 C23 H23 105.3 . . ?
C24 C23 Si3 116.4(4) . . ?
C24 C23 H23 105.3 . . ?
C24 C23 C25 109.7(4) . . ?
C25 C23 Si3 113.7(3) . . ?
C25 C23 H23 105.3 . . ?
P1 O1 U1 176.3(2) . . ?
H11A C11 H11B 108.4 . . ?
C10 C11 H11A 110.0 . . ?
C10 C11 H11B 110.0 . . ?
N4 C11 H11A 110.0 . . ?
N4 C11 H11B 110.0 . . ?
N4 C11 C10 108.6(4) . . ?
C23 C24 H24A 109.5 . . ?
C23 C24 H24B 109.5 . . ?
C23 C24 H24C 109.5 . . ?
H24A C24 H24B 109.5 . . ?
H24A C24 H24C 109.5 . . ?
H24B C24 H24C 109.5 . . ?
Si1 N1 U1 132.0(2) . . ?
C10 N1 U1 111.7(3) . . ?
C10 N1 Si1 116.2(3) . . ?
C11 C10 H10A 109.8 . . ?
C11 C10 H10B 109.8 . . ?
N1 C10 C11 109.6(4) . . ?
N1 C10 H10A 109.8 . . ?
N1 C10 H10B 109.8 . . ?
H10A C10 H10B 108.2 . . ?
C11 N4 U1 108.9(3) . . ?
C11 N4 C22 110.2(4) . . ?
C22 N4 U1 107.9(3) . . ?
C33 N4 U1 108.2(3) . . ?
C33 N4 C11 110.4(4) . . ?
C33 N4 C22 111.2(4) . . ?
Si1 C1 H1 106.1 . . ?
C2 C1 Si1 114.5(3) . . ?
C2 C1 H1 106.1 . . ?
C2 C1 C3 109.4(4) . . ?
C3 C1 Si1 114.1(4) . . ?
C3 C1 H1 106.1 . . ?
Si3 C29 H29 107.7 . . ?
C30 C29 Si3 110.2(3) . . ?
C30 C29 H29 107.7 . . ?
C31 C29 Si3 113.4(3) . . ?
C31 C29 H29 107.7 . . ?
C31 C29 C30 109.7(4) . . ?
Si3 N3 U1 128.31(19) . . ?
C32 N3 U1 114.4(3) . . ?
C32 N3 Si3 116.8(3) . . ?
H8A C8 H8B 109.5 . . ?
H8A C8 H8C 109.5 . . ?
H8B C8 H8C 109.5 . . ?
C7 C8 H8A 109.5 . . ?
C7 C8 H8B 109.5 . . ?
C7 C8 H8C 109.5 . . ?
H39A C39 H39B 109.5 . . ?
H39A C39 H39C 109.5 . . ?
H39B C39 H39C 109.5 . . ?
N7 C39 H39A 109.5 . . ?
N7 C39 H39B 109.5 . . ?
N7 C39 H39C 109.5 . . ?
C39 N7 P1 119.5(3) . . ?
C39 N7 C38 113.4(4) . . ?
C38 N7 P1 124.5(4) . . ?
H28A C28 H28B 109.5 . . ?
H28A C28 H28C 109.5 . . ?
H28B C28 H28C 109.5 . . ?
C26 C28 H28A 109.5 . . ?
C26 C28 H28B 109.5 . . ?
C26 C28 H28C 109.5 . . ?
Si2 N2 U1 130.1(2) . . ?
C21 N2 U1 110.9(3) . . ?
C21 N2 Si2 119.0(3) . . ?
H6A C6 H6B 109.5 . . ?
H6A C6 H6C 109.5 . . ?
H6B C6 H6C 109.5 . . ?
C4 C6 H6A 109.5 . . ?
C4 C6 H6B 109.5 . . ?
C4 C6 H6C 109.5 . . ?
N4 C22 H22A 109.8 . . ?
N4 C22 H22B 109.8 . . ?
N4 C22 C21 109.5(4) . . ?
H22A C22 H22B 108.2 . . ?
C21 C22 H22A 109.8 . . ?
C21 C22 H22B 109.8 . . ?
N2 C21 C22 109.8(4) . . ?
N2 C21 H21A 109.7 . . ?
N2 C21 H21B 109.7 . . ?
C22 C21 H21A 109.7 . . ?
C22 C21 H21B 109.7 . . ?
H21A C21 H21B 108.2 . . ?
H35A C35 H35B 109.5 . . ?
H35A C35 H35C 109.5 . . ?
H35B C35 H35C 109.5 . . ?
N5 C35 H35A 109.5 . . ?
N5 C35 H35B 109.5 . . ?
N5 C35 H35C 109.5 . . ?
C12 C14 H14A 109.5 . . ?
C12 C14 H14B 109.5 . . ?
C12 C14 H14C 109.5 . . ?
H14A C14 H14B 109.5 . . ?
H14A C14 H14C 109.5 . . ?
H14B C14 H14C 109.5 . . ?
C29 C30 H30A 109.5 . . ?
C29 C30 H30B 109.5 . . ?
C29 C30 H30C 109.5 . . ?
H30A C30 H30B 109.5 . . ?
H30A C30 H30C 109.5 . . ?
H30B C30 H30C 109.5 . . ?
C35 N5 P1 121.1(4) . . ?
C34 N5 P1 124.6(4) . . ?
C34 N5 C35 112.9(5) . . ?
Si3 C26 H26 106.6 . . ?
C28 C26 Si3 114.7(3) . . ?
C28 C26 H26 106.6 . . ?
C27 C26 Si3 113.1(4) . . ?
C27 C26 C28 108.8(4) . . ?
C27 C26 H26 106.6 . . ?
C29 C31 H31A 109.5 . . ?
C29 C31 H31B 109.5 . . ?
C29 C31 H31C 109.5 . . ?
H31A C31 H31B 109.5 . . ?
H31A C31 H31C 109.5 . . ?
H31B C31 H31C 109.5 . . ?
H36A C36 H36B 109.5 . . ?
H36A C36 H36C 109.5 . . ?
H36B C36 H36C 109.5 . . ?
N6 C36 H36A 109.5 . . ?
N6 C36 H36B 109.5 . . ?
N6 C36 H36C 109.5 . . ?
H16A C16 H16B 109.5 . . ?
H16A C16 H16C 109.5 . . ?
H16B C16 H16C 109.5 . . ?
C15 C16 H16A 109.5 . . ?
C15 C16 H16B 109.5 . . ?
C15 C16 H16C 109.5 . . ?
N4 C33 H33A 109.6 . . ?
N4 C33 H33B 109.6 . . ?
N4 C33 C32 110.4(4) . . ?
H33A C33 H33B 108.1 . . ?
C32 C33 H33A 109.6 . . ?
C32 C33 H33B 109.6 . . ?
Si2 C15 H15 108.8 . . ?
C16 C15 Si2 110.1(3) . . ?
C16 C15 H15 108.8 . . ?
C17 C15 Si2 111.6(4) . . ?
C17 C15 C16 108.7(4) . . ?
C17 C15 H15 108.8 . . ?
C23 C25 H25A 109.5 . . ?
C23 C25 H25B 109.5 . . ?
C23 C25 H25C 109.5 . . ?
H25A C25 H25B 109.5 . . ?
H25A C25 H25C 109.5 . . ?
H25B C25 H25C 109.5 . . ?
Si2 C18 H18 106.0 . . ?
C19 C18 Si2 112.4(4) . . ?
C19 C18 H18 106.0 . . ?
C20 C18 Si2 117.3(4) . . ?
C20 C18 H18 106.0 . . ?
C20 C18 C19 108.4(4) . . ?
N7 C38 H38A 109.5 . . ?
N7 C38 H38B 109.5 . . ?
N7 C38 H38C 109.5 . . ?
H38A C38 H38B 109.5 . . ?
H38A C38 H38C 109.5 . . ?
H38B C38 H38C 109.5 . . ?
C15 C17 H17A 109.5 . . ?
C15 C17 H17B 109.5 . . ?
C15 C17 H17C 109.5 . . ?
H17A C17 H17B 109.5 . . ?
H17A C17 H17C 109.5 . . ?
H17B C17 H17C 109.5 . . ?
C18 C19 H19A 109.5 . . ?
C18 C19 H19B 109.5 . . ?
C18 C19 H19C 109.5 . . ?
H19A C19 H19B 109.5 . . ?
H19A C19 H19C 109.5 . . ?
H19B C19 H19C 109.5 . . ?
N3 C32 C33 111.9(4) . . ?
N3 C32 H32A 109.2 . . ?
N3 C32 H32B 109.2 . . ?
C33 C32 H32A 109.2 . . ?
C33 C32 H32B 109.2 . . ?
H32A C32 H32B 107.9 . . ?
C1 C2 H2A 109.5 . . ?
C1 C2 H2B 109.5 . . ?
C1 C2 H2C 109.5 . . ?
H2A C2 H2B 109.5 . . ?
H2A C2 H2C 109.5 . . ?
H2B C2 H2C 109.5 . . ?
H9A C9 H9B 109.5 . . ?
H9A C9 H9C 109.5 . . ?
H9B C9 H9C 109.5 . . ?
C7 C9 H9A 109.5 . . ?
C7 C9 H9B 109.5 . . ?
C7 C9 H9C 109.5 . . ?
C12 C13 H13A 109.5 . . ?
C12 C13 H13B 109.5 . . ?
C12 C13 H13C 109.5 . . ?
H13A C13 H13B 109.5 . . ?
H13A C13 H13C 109.5 . . ?
H13B C13 H13C 109.5 . . ?
H5A C5 H5B 109.5 . . ?
H5A C5 H5C 109.5 . . ?
H5B C5 H5C 109.5 . . ?
C4 C5 H5A 109.5 . . ?
C4 C5 H5B 109.5 . . ?
C4 C5 H5C 109.5 . . ?
N5 C34 H34A 109.5 . . ?
N5 C34 H34B 109.5 . . ?
N5 C34 H34C 109.5 . . ?
H34A C34 H34B 109.5 . . ?
H34A C34 H34C 109.5 . . ?
H34B C34 H34C 109.5 . . ?
C36 N6 P1 121.1(3) . . ?
C36 N6 C37 113.4(4) . . ?
C37 N6 P1 122.8(4) . . ?
Si1 C4 H4 108.4 . . ?
C6 C4 Si1 112.2(3) . . ?
C6 C4 H4 108.4 . . ?
C5 C4 Si1 110.5(3) . . ?
C5 C4 C6 108.9(4) . . ?
C5 C4 H4 108.4 . . ?
N6 C37 H37A 109.5 . . ?
N6 C37 H37B 109.5 . . ?
N6 C37 H37C 109.5 . . ?
H37A C37 H37B 109.5 . . ?
H37A C37 H37C 109.5 . . ?
H37B C37 H37C 109.5 . . ?
C18 C20 H20A 109.5 . . ?
C18 C20 H20B 109.5 . . ?
C18 C20 H20C 109.5 . . ?
H20A C20 H20B 109.5 . . ?
H20A C20 H20C 109.5 . . ?
H20B C20 H20C 109.5 . . ?
C26 C27 H27A 109.5 . . ?
C26 C27 H27B 109.5 . . ?
C26 C27 H27C 109.5 . . ?
H27A C27 H27B 109.5 . . ?
H27A C27 H27C 109.5 . . ?
H27B C27 H27C 109.5 . . ?
Si1 C7 H7 105.5 . . ?
C8 C7 Si1 115.3(4) . . ?
C8 C7 H7 105.5 . . ?
C9 C7 Si1 114.9(3) . . ?
C9 C7 C8 109.2(4) . . ?
C9 C7 H7 105.5 . . ?
C1 C3 H3A 109.5 . . ?
C1 C3 H3B 109.5 . . ?
C1 C3 H3C 109.5 . . ?
H3A C3 H3B 109.5 . . ?
H3A C3 H3C 109.5 . . ?
H3B C3 H3C 109.5 . . ?

loop_
_geom_torsion_atom_site_label_1
_geom_torsion_atom_site_label_2
_geom_torsion_atom_site_label_3
_geom_torsion_atom_site_label_4
_geom_torsion
_geom_torsion_site_symmetry_1
_geom_torsion_site_symmetry_2
_geom_torsion_site_symmetry_3
_geom_torsion_site_symmetry_4
_geom_torsion_publ_flag
U1 N1 C10 C11 60.2(4) . . . . ?
U1 N4 C22 C21 30.7(4) . . . . ?
U1 N4 C33 C32 34.6(4) . . . . ?
U1 N3 C32 C33 50.9(4) . . . . ?
U1 N2 C21 C22 61.6(4) . . . . ?
Si2 N2 C21 C22 -117.4(4) . . . . ?
Si1 N1 C10 C11 -120.5(3) . . . . ?
Si3 N3 C32 C33 -121.8(4) . . . . ?
C12 Si2 N2 U1 -31.5(3) . . . . ?
C12 Si2 N2 C21 147.3(3) . . . . ?
C23 Si3 N3 U1 163.0(2) . . . . ?
C23 Si3 N3 C32 -25.5(4) . . . . ?
O1 P1 N7 C39 51.1(5) . . . . ?
O1 P1 N7 C38 -148.5(4) . . . . ?
O1 P1 N5 C35 57.2(5) . . . . ?
O1 P1 N5 C34 -137.2(5) . . . . ?
O1 P1 N6 C36 47.5(5) . . . . ?
O1 P1 N6 C37 -152.3(4) . . . . ?
C11 N4 C22 C21 -88.1(4) . . . . ?
C11 N4 C33 C32 153.7(4) . . . . ?
C10 C11 N4 U1 33.2(4) . . . . ?
C10 C11 N4 C22 151.4(4) . . . . ?
C10 C11 N4 C33 -85.4(4) . . . . ?
N4 C11 C10 N1 -62.2(5) . . . . ?
N4 C22 C21 N2 -61.6(5) . . . . ?
N4 C33 C32 N3 -57.7(5) . . . . ?
C1 Si1 N1 U1 -23.7(4) . . . . ?
C1 Si1 N1 C10 157.2(3) . . . . ?
C29 Si3 N3 U1 -78.5(3) . . . . ?
C29 Si3 N3 C32 93.1(3) . . . . ?
N7 P1 N5 C35 -64.4(5) . . . . ?
N7 P1 N5 C34 101.1(5) . . . . ?
N7 P1 N6 C36 168.4(4) . . . . ?
N7 P1 N6 C37 -31.4(5) . . . . ?
C22 N4 C33 C32 -83.7(4) . . . . ?
N5 P1 N7 C39 174.0(4) . . . . ?
N5 P1 N7 C38 -25.7(5) . . . . ?
N5 P1 N6 C36 -76.1(5) . . . . ?
N5 P1 N6 C37 84.0(5) . . . . ?
C26 Si3 N3 U1 39.3(3) . . . . ?
C26 Si3 N3 C32 -149.2(3) . . . . ?
C33 N4 C22 C21 149.2(4) . . . . ?
C15 Si2 N2 U1 84.7(3) . . . . ?
C15 Si2 N2 C21 -96.6(4) . . . . ?
C18 Si2 N2 U1 -157.5(3) . . . . ?
C18 Si2 N2 C21 21.2(4) . . . . ?
N6 P1 N7 C39 -69.5(4) . . . . ?
N6 P1 N7 C38 90.9(5) . . . . ?
N6 P1 N5 C35 179.5(4) . . . . ?
N6 P1 N5 C34 -14.9(5) . . . . ?
C4 Si1 N1 U1 93.2(3) . . . . ?
C4 Si1 N1 C10 -85.9(4) . . . . ?
C7 Si1 N1 U1 -148.7(3) . . . . ?
C7 Si1 N1 C10 32.2(4) . . . . ?

_shelx_res_file                  
;
    udkinq.res created by SHELXL-2014/7

TITL UDKINQ in P212121 for DMK/STL
REM reset to P212121 #19
rem EXTI insignif
CELL 0.71073 13.4366 14.7631 25.3924 90 90 90
ZERR 4 0.0005 0.0005 0.0009 0 0 0
LATT -1
SYMM 0.5-X,-Y,0.5+Z
SYMM 0.5+X,0.5-Y,-Z
SYMM -X,0.5+Y,0.5-Z
SFAC C H N O P Si U
UNIT 156 372 28 4 4 12 4

L.S. 16
PLAN  20
TEMP -183(2)
BOND $H
HTAB
CONF
MORE -1
fmap 2
acta 55
TWIN -1 0 0 0 -1 0 0 0 -1 2
OMIT 2 2 1
REM <olex2.extras>
REM <HklSrc "%.\\UDKINQ.hkl">
REM </olex2.extras>

WGHT    0.025800
BASF   0.34645
FVAR       0.06845
U1    7    0.194309    0.556931    0.072387    11.00000    0.01304    0.01377 =
         0.01424    0.00069   -0.00081    0.00078
P1    5    0.284616    0.355360    0.166166    11.00000    0.01922    0.02117 =
         0.01988    0.00592   -0.00113    0.00224
SI2   6    0.292233    0.740525    0.157797    11.00000    0.01551    0.02080 =
         0.01746   -0.00318   -0.00027   -0.00031
SI1   6    0.339302    0.454923   -0.039532    11.00000    0.01612    0.01523 =
         0.01818   -0.00206    0.00130    0.00004
SI3   6   -0.073212    0.510253    0.093672    11.00000    0.01412    0.01607 =
         0.01648    0.00051    0.00042   -0.00118
C12   1    0.197543    0.691402    0.205543    11.00000    0.02260    0.02766 =
         0.01638   -0.00137    0.00016   -0.00125
AFIX  13
H12   2    0.189741    0.626331    0.195412    11.00000   -1.20000
AFIX   0
C23   1   -0.193588    0.570175    0.112144    11.00000    0.01433    0.02706 =
         0.01828    0.00159    0.00026    0.00060
AFIX  13
H23   2   -0.217112    0.599808    0.078991    11.00000   -1.20000
AFIX   0
O1    4    0.254174    0.430419    0.129523    11.00000    0.01995    0.02052 =
         0.02253    0.00403   -0.00093    0.00047
C11   1    0.178835    0.663723   -0.049302    11.00000    0.01587    0.02162 =
         0.01674    0.00394    0.00035    0.00516
AFIX  23
H11A  2    0.247679    0.686392   -0.053692    11.00000   -1.20000
H11B  2    0.136574    0.691854   -0.076733    11.00000   -1.20000
AFIX   0
C24   1   -0.184929    0.647114    0.152703    11.00000    0.02196    0.03142 =
         0.02311   -0.00565    0.00521    0.00507
AFIX 137
H24A  2   -0.171201    0.621449    0.187547    11.00000   -1.50000
H24B  2   -0.247515    0.681144    0.153831    11.00000   -1.50000
H24C  2   -0.130552    0.687784    0.142581    11.00000   -1.50000
AFIX   0
N1    3    0.243828    0.519841   -0.015406    11.00000    0.01740    0.01777 =
         0.01745   -0.00059   -0.00189    0.00359
C10   1    0.176918    0.560966   -0.054948    11.00000    0.02007    0.02780 =
         0.01553   -0.00325   -0.00099    0.00314
AFIX  23
H10A  2    0.108235    0.538404   -0.049743    11.00000   -1.20000
H10B  2    0.198791    0.543677   -0.090796    11.00000   -1.20000
AFIX   0
N4    3    0.140981    0.687805    0.003738    11.00000    0.01201    0.01636 =
         0.01673    0.00032   -0.00023    0.00012
C1    1    0.440970    0.450537    0.012622    11.00000    0.01885    0.02032 =
         0.02416   -0.00051   -0.00010    0.00434
AFIX  13
H1    2    0.409423    0.423852    0.044740    11.00000   -1.20000
AFIX   0
C29   1   -0.108385    0.431618    0.036813    11.00000    0.02213    0.01719 =
         0.02354   -0.00156    0.00051   -0.00384
AFIX  13
H29   2   -0.154832    0.384602    0.050942    11.00000   -1.20000
AFIX   0
N3    3    0.020547    0.584954    0.077462    11.00000    0.01519    0.01197 =
         0.01999   -0.00044   -0.00297   -0.00152
C8    1    0.460239    0.435149   -0.134766    11.00000    0.02773    0.02528 =
         0.02275   -0.00584    0.00843   -0.00426
AFIX 137
H8A   2    0.523101    0.433485   -0.115218    11.00000   -1.50000
H8B   2    0.472369    0.457985   -0.170432    11.00000   -1.50000
H8C   2    0.432286    0.373932   -0.136756    11.00000   -1.50000
AFIX   0
C39   1    0.218454    0.446192    0.250141    11.00000    0.03256    0.03704 =
         0.02406    0.00157    0.00506    0.00665
AFIX 137
H39A  2    0.178440    0.474521    0.222394    11.00000   -1.50000
H39B  2    0.247146    0.493292    0.272705    11.00000   -1.50000
H39C  2    0.176135    0.406296    0.271355    11.00000   -1.50000
AFIX   0
N7    3    0.297853    0.393594    0.226413    11.00000    0.02158    0.03021 =
         0.02079    0.00619   -0.00250    0.00297
C28   1   -0.078142    0.342726    0.153271    11.00000    0.03431    0.02119 =
         0.02637    0.00608    0.00126   -0.00358
AFIX 137
H28A  2   -0.148561    0.351628    0.161886    11.00000   -1.50000
H28B  2   -0.046361    0.306674    0.180972    11.00000   -1.50000
H28C  2   -0.072561    0.310870    0.119540    11.00000   -1.50000
AFIX   0
N2    3    0.264471    0.698029    0.096733    11.00000    0.01380    0.01917 =
         0.01792   -0.00012   -0.00039   -0.00105
C6    1    0.216120    0.326560   -0.092922    11.00000    0.03699    0.02849 =
         0.02925   -0.00782    0.00486   -0.01216
AFIX 137
H6A   2    0.156868    0.358425   -0.080147    11.00000   -1.50000
H6B   2    0.199843    0.262734   -0.099112    11.00000   -1.50000
H6C   2    0.238644    0.354277   -0.125903    11.00000   -1.50000
AFIX   0
C22   1    0.186164    0.774273    0.021758    11.00000    0.01882    0.01603 =
         0.01991    0.00185    0.00156   -0.00030
AFIX  23
H22A  2    0.139914    0.805795    0.045949    11.00000   -1.20000
H22B  2    0.198547    0.814210   -0.008869    11.00000   -1.20000
AFIX   0
C21   1    0.283415    0.754679    0.049867    11.00000    0.01499    0.01721 =
         0.02158   -0.00189    0.00213   -0.00224
AFIX  23
H21A  2    0.329416    0.722759    0.025719    11.00000   -1.20000
H21B  2    0.315103    0.812291    0.060681    11.00000   -1.20000
AFIX   0
C35   1    0.480893    0.363948    0.144879    11.00000    0.01858    0.04218 =
         0.04965    0.01318    0.00053    0.00513
AFIX 137
H35A  2    0.462833    0.427967    0.141303    11.00000   -1.50000
H35B  2    0.518516    0.344656    0.113776    11.00000   -1.50000
H35C  2    0.521905    0.355804    0.176440    11.00000   -1.50000
AFIX   0
C14   1    0.231401    0.690950    0.263724    11.00000    0.02510    0.04547 =
         0.02325   -0.00220    0.00421    0.00053
AFIX 137
H14A  2    0.296897    0.662119    0.266436    11.00000   -1.50000
H14B  2    0.183185    0.657074    0.284952    11.00000   -1.50000
H14C  2    0.235585    0.753372    0.276667    11.00000   -1.50000
AFIX   0
C30   1   -0.015319    0.382606    0.015833    11.00000    0.03048    0.01841 =
         0.02652   -0.00242    0.00248    0.00279
AFIX 137
H30A  2    0.031558    0.427221    0.001643    11.00000   -1.50000
H30B  2   -0.034742    0.340320   -0.012085    11.00000   -1.50000
H30C  2    0.016458    0.349085    0.044590    11.00000   -1.50000
AFIX   0
N5    3    0.390608    0.309419    0.149525    11.00000    0.02092    0.02522 =
         0.03593    0.01039    0.00388    0.00596
C26   1   -0.026361    0.435156    0.149221    11.00000    0.01642    0.02103 =
         0.02184    0.00354   -0.00058   -0.00352
AFIX  13
H26   2    0.045372    0.422609    0.141677    11.00000   -1.20000
AFIX   0
C31   1   -0.161512    0.480372   -0.008643    11.00000    0.03219    0.02421 =
         0.02205   -0.00198   -0.00703   -0.00231
AFIX 137
H31A  2   -0.223165    0.507869    0.004380    11.00000   -1.50000
H31B  2   -0.177276    0.436648   -0.036459    11.00000   -1.50000
H31C  2   -0.117986    0.527703   -0.022850    11.00000   -1.50000
AFIX   0
C36   1    0.156928    0.240459    0.118688    11.00000    0.03332    0.03316 =
         0.02776    0.00683   -0.00159   -0.00822
AFIX 137
H36A  2    0.164774    0.285239    0.090502    11.00000   -1.50000
H36B  2    0.086043    0.227664    0.123907    11.00000   -1.50000
H36C  2    0.191576    0.184498    0.108951    11.00000   -1.50000
AFIX   0
C16   1    0.500912    0.735809    0.143393    11.00000    0.01914    0.03298 =
         0.02445   -0.00481   -0.00084   -0.00249
AFIX 137
H16A  2    0.486877    0.714937    0.107516    11.00000   -1.50000
H16B  2    0.565852    0.712642    0.154674    11.00000   -1.50000
H16C  2    0.501756    0.802175    0.144089    11.00000   -1.50000
AFIX   0
C33   1    0.031601    0.693558    0.003230    11.00000    0.01281    0.01882 =
         0.02073    0.00015   -0.00203   -0.00067
AFIX  23
H33A  2    0.004478    0.649096   -0.022184    11.00000   -1.20000
H33B  2    0.010960    0.754832   -0.008244    11.00000   -1.20000
AFIX   0
C15   1    0.419642    0.700742    0.180925    11.00000    0.02046    0.02851 =
         0.01733   -0.00369   -0.00125   -0.00122
AFIX  13
H15   2    0.432308    0.725611    0.216939    11.00000   -1.20000
AFIX   0
C25   1   -0.278468    0.504718    0.128431    11.00000    0.01655    0.03990 =
         0.02948    0.00047    0.00123   -0.00111
AFIX 137
H25A  2   -0.285475    0.457118    0.101787    11.00000   -1.50000
H25B  2   -0.341026    0.538494    0.131275    11.00000   -1.50000
H25C  2   -0.262536    0.477182    0.162521    11.00000   -1.50000
AFIX   0
C18   1    0.299686    0.870455    0.159822    11.00000    0.02065    0.02310 =
         0.02819   -0.00521   -0.00026   -0.00093
AFIX  13
H18   2    0.357234    0.887459    0.136890    11.00000   -1.20000
AFIX   0
C38   1    0.368292    0.357808    0.264508    11.00000    0.03250    0.05392 =
         0.02796    0.00819   -0.00893    0.00424
AFIX 137
H38A  2    0.331973    0.329042    0.293498    11.00000   -1.50000
H38B  2    0.409238    0.407314    0.278349    11.00000   -1.50000
H38C  2    0.411179    0.312927    0.247372    11.00000   -1.50000
AFIX   0
C17   1    0.425790    0.597567    0.183233    11.00000    0.02145    0.02913 =
         0.02883    0.00183    0.00327    0.00499
AFIX 137
H17A  2    0.377241    0.574685    0.208778    11.00000   -1.50000
H17B  2    0.492917    0.579418    0.194024    11.00000   -1.50000
H17C  2    0.411159    0.572363    0.148378    11.00000   -1.50000
AFIX   0
C19   1    0.324648    0.906332    0.214888    11.00000    0.04123    0.03235 =
         0.04391   -0.01473   -0.00779    0.00000
AFIX 137
H19A  2    0.269143    0.893677    0.238819    11.00000   -1.50000
H19B  2    0.335857    0.971856    0.213133    11.00000   -1.50000
H19C  2    0.384909    0.876409    0.227927    11.00000   -1.50000
AFIX   0
C32   1   -0.010054    0.674398    0.057779    11.00000    0.01338    0.01438 =
         0.02442   -0.00076    0.00244   -0.00010
AFIX  23
H32A  2    0.013335    0.721702    0.082487    11.00000   -1.20000
H32B  2   -0.083623    0.677294    0.056483    11.00000   -1.20000
AFIX   0
C2    1    0.528386    0.388811   -0.001061    11.00000    0.02461    0.02886 =
         0.03861   -0.00579   -0.00579    0.01252
AFIX 137
H2A   2    0.503501    0.328199   -0.009680    11.00000   -1.50000
H2B   2    0.573591    0.384964    0.029144    11.00000   -1.50000
H2C   2    0.564180    0.413647   -0.031430    11.00000   -1.50000
AFIX   0
C9    1    0.428101    0.594251   -0.105737    11.00000    0.03143    0.02092 =
         0.03900   -0.00192    0.01646   -0.00065
AFIX 137
H9A   2    0.380912    0.634674   -0.088027    11.00000   -1.50000
H9B   2    0.438504    0.614962   -0.141989    11.00000   -1.50000
H9C   2    0.491666    0.594859   -0.086816    11.00000   -1.50000
AFIX   0
C13   1    0.094237    0.733140    0.200767    11.00000    0.02107    0.04136 =
         0.02467   -0.00432    0.00289   -0.00144
AFIX 137
H13A  2    0.096842    0.796838    0.211542    11.00000   -1.50000
H13B  2    0.047753    0.700255    0.223546    11.00000   -1.50000
H13C  2    0.071667    0.729175    0.164139    11.00000   -1.50000
AFIX   0
C5    1    0.263087    0.289851   -0.000689    11.00000    0.02734    0.01786 =
         0.03378   -0.00039    0.00724   -0.00128
AFIX 137
H5A   2    0.318229    0.287097    0.024521    11.00000   -1.50000
H5B   2    0.239078    0.228424   -0.007946    11.00000   -1.50000
H5C   2    0.208849    0.326128    0.014175    11.00000   -1.50000
AFIX   0
C34   1    0.410524    0.212433    0.149647    11.00000    0.03339    0.03589 =
         0.07430   -0.00385    0.00155    0.01128
AFIX 137
H34A  2    0.454934    0.197586    0.179020    11.00000   -1.50000
H34B  2    0.442242    0.195194    0.116370    11.00000   -1.50000
H34C  2    0.347795    0.179266    0.153633    11.00000   -1.50000
AFIX   0
N6    3    0.199068    0.276045    0.167231    11.00000    0.02828    0.02446 =
         0.02140    0.00575   -0.00163   -0.00327
C4    1    0.298975    0.333191   -0.051662    11.00000    0.02300    0.01561 =
         0.02786   -0.00476    0.00866   -0.00370
AFIX  13
H4    2    0.357810    0.298287   -0.064696    11.00000   -1.20000
AFIX   0
C37   1    0.182707    0.217162    0.212829    11.00000    0.05161    0.03758 =
         0.03194    0.01249    0.00150   -0.00973
AFIX 137
H37A  2    0.214477    0.158368    0.206628    11.00000   -1.50000
H37B  2    0.111093    0.208444    0.218100    11.00000   -1.50000
H37C  2    0.211602    0.245268    0.244273    11.00000   -1.50000
AFIX   0
C20   1    0.210557    0.923155    0.138791    11.00000    0.02944    0.02188 =
         0.03889   -0.00609   -0.00039    0.00086
AFIX 137
H20A  2    0.196751    0.904340    0.102507    11.00000   -1.50000
H20B  2    0.225387    0.988139    0.139504    11.00000   -1.50000
H20C  2    0.152244    0.910859    0.160843    11.00000   -1.50000
AFIX   0
C27   1   -0.030041    0.481444    0.203240    11.00000    0.02717    0.03140 =
         0.01804    0.00337   -0.00429   -0.00102
AFIX 137
H27A  2    0.002576    0.540701    0.201079    11.00000   -1.50000
H27B  2    0.004492    0.443712    0.229208    11.00000   -1.50000
H27C  2   -0.099545    0.489504    0.213960    11.00000   -1.50000
AFIX   0
C7    1    0.386369    0.498037   -0.106328    11.00000    0.01907    0.01972 =
         0.02399   -0.00260    0.00122   -0.00060
AFIX  13
H7    2    0.326288    0.500594   -0.129522    11.00000   -1.20000
AFIX   0
C3    1    0.480399    0.543482    0.029142    11.00000    0.02363    0.02599 =
         0.03772   -0.00884   -0.01169    0.00078
AFIX 137
H3A   2    0.514887    0.571692   -0.000648    11.00000   -1.50000
H3B   2    0.526886    0.536327    0.058589    11.00000   -1.50000
H3C   2    0.424686    0.581978    0.040071    11.00000   -1.50000
AFIX   0
HKLF 4

REM  UDKINQ in P212121 for DMK/STL
REM R1 =  0.0255 for   10604 Fo > 4sig(Fo)  and  0.0277 for all   11116 data
REM    494 parameters refined using      0 restraints

END

WGHT      0.0258      0.0000

REM Instructions for potential hydrogen bonds
HTAB C38 N5
HTAB C34 N6
HTAB C37 N7

REM Highest difference peak  1.546,  deepest hole -0.401,  1-sigma level  0.084
Q1    1   0.4169  0.5588  0.0721  11.00000  0.05    1.55
Q2    1   0.3054  0.4425  0.2838  11.00000  0.05    1.51
Q3    1   0.1963  0.3325  0.0725  11.00000  0.05    1.49
Q4    1   0.3030  0.6746  0.2824  11.00000  0.05    0.83
Q5    1   0.1785  0.5637  0.1055  11.00000  0.05    0.76
Q6    1   0.2314  0.5608  0.1065  11.00000  0.05    0.72
Q7    1   0.2932  0.5626  0.0725  11.00000  0.05    0.69
Q8    1   0.1559  0.5571  0.0382  11.00000  0.05    0.69
Q9    1   0.2343  0.5594  0.0358  11.00000  0.05    0.65
Q10   1   0.4135  0.3313  0.0739  11.00000  0.05    0.60
Q11   1   0.1383  0.5156  0.0724  11.00000  0.05    0.55
Q12   1   0.0830  0.4407  0.2825  11.00000  0.05    0.52
Q13   1   0.2964  0.3770  0.1938  11.00000  0.05    0.47
Q14   1   0.1441  0.5969  0.0739  11.00000  0.05    0.44
Q15   1   0.1005  0.5531  0.0718  11.00000  0.05    0.40
Q16   1  -0.0046  0.5595  0.0667  11.00000  0.05    0.36
Q17   1   0.2077  0.5421 -0.0272  11.00000  0.05    0.34
Q18   1   0.2000  0.5063  0.1315  11.00000  0.05    0.33
Q19   1  -0.1894  0.6009  0.1372  11.00000  0.05    0.32
Q20   1   0.2180  0.6799  0.2221  11.00000  0.05    0.32
;
_shelx_res_checksum              1435
_olex2_submission_original_sample_id UDKINQ
_olex2_submission_special_instructions 'No special instructions were received'
loop_
_twin_individual_id
_twin_individual_mass_fraction_refined
1 0.654(4)
2 0.346(4)
####################################################################### 
# 
# This file contains crystal structure data downloaded from the 
# Cambridge Structural Database (CSD) hosted by the Cambridge 
# Crystallographic Data Centre (CCDC).
# 
# Full information about CCDC data access policies and citation 
# guidelines are available at http://www.ccdc.cam.ac.uk/access/V1 
# 
# Audit and citation data items may have been added by the CCDC. 
# Please retain this information to preserve the provenance of 
# this file and to allow appropriate attribution of the data. 
# 
#######################################################################

data_4
_database_code_depnum_ccdc_archive 'CCDC 1547175'
_audit_update_record             
;
2017-04-30 deposited with the CCDC.
2017-07-05 downloaded from the CCDC.
;


_audit_creation_method           SHELXL-2014/7
_shelx_SHELXL_version_number     2014/7
_chemical_name_systematic        ?
_chemical_name_common            ?
_chemical_melting_point          ?
_chemical_formula_moiety         'C66 H150 N8 S2 Si6 U2'
_chemical_formula_sum            'C66 H150 N8 S2 Si6 U2'
_chemical_formula_weight         1764.66

loop_
_atom_type_symbol
_atom_type_description
_atom_type_scat_dispersion_real
_atom_type_scat_dispersion_imag
_atom_type_scat_source
C C 0.0181 0.0091 'International Tables Vol C Tables 4.2.6.8 and 6.1.1.4'
H H 0.0000 0.0000 'International Tables Vol C Tables 4.2.6.8 and 6.1.1.4'
N N 0.0311 0.0180 'International Tables Vol C Tables 4.2.6.8 and 6.1.1.4'
S S 0.3331 0.5567 'International Tables Vol C Tables 4.2.6.8 and 6.1.1.4'
Si Si 0.2541 0.3302 'International Tables Vol C Tables 4.2.6.8 and 6.1.1.4'
U U -4.3638 13.4090 'International Tables Vol C Tables 4.2.6.8 and 6.1.1.4'

_space_group_crystal_system      monoclinic
_space_group_IT_number           14
_space_group_name_H-M_alt        'P 21/c'
_space_group_name_Hall           '-P 2ybc'

_shelx_space_group_comment       
;
The symmetry employed for this shelxl refinement is uniquely defined
by the following loop, which should always be used as a source of
symmetry information in preference to the above space-group names.
They are only intended as comments.
;

loop_
_space_group_symop_operation_xyz
'x, y, z'
'-x, y+1/2, -z+1/2'
'-x, -y, -z'
'x, -y-1/2, z-1/2'

_cell_length_a                   12.9125(10)
_cell_length_b                   22.4587(4)
_cell_length_c                   23.3257(18)
_cell_angle_alpha                90
_cell_angle_beta                 144.194(17)
_cell_angle_gamma                90
_cell_volume                     3957.5(10)
_cell_formula_units_Z            2
_cell_measurement_temperature    120(2)
_cell_measurement_reflns_used    24764
_cell_measurement_theta_min      3.74
_cell_measurement_theta_max      74.41

_exptl_crystal_description       block
_exptl_crystal_colour            orange
_exptl_crystal_density_meas      ?
_exptl_crystal_density_diffrn    1.481
_exptl_crystal_F_000             1804
_exptl_transmission_factor_min   ?
_exptl_transmission_factor_max   ?
_exptl_crystal_size_min          0.0830
_exptl_crystal_size_mid          0.1217
_exptl_crystal_size_max          0.1618
_exptl_absorpt_coefficient_mu    13.098
_shelx_estimated_absorpt_T_min   ?
_shelx_estimated_absorpt_T_max   ?
_exptl_absorpt_correction_type   analytical
_exptl_absorpt_correction_T_min  0.261
_exptl_absorpt_correction_T_max  0.479
_exptl_absorpt_process_details   
;
CrysAlisPro, Agilent Technologies,
Version 1.171.36.24 (release 03-12-2012 CrysAlis171 .NET)
(compiled Dec  3 2012,18:21:49)
Analytical numeric absorption correction using a multifaceted crystal
model based on expressions derived by R.C. Clark & J.S. Reid.
(Clark, R. C. & Reid, J. S. (1995). Acta Cryst. A51, 887-897)
;
_diffrn_ambient_temperature      120(2)
_diffrn_radiation_wavelength     1.54184
_diffrn_radiation_type           CuK\a
_diffrn_radiation_source         'SuperNova (Cu) X-ray Source'
_diffrn_measurement_device_type  'SuperNova, Single source at offset, Atlas'
_diffrn_measurement_method       '\w scans'
_diffrn_detector_area_resol_mean 10.3613
_diffrn_reflns_number            39692
_diffrn_reflns_av_unetI/netI     0.0203
_diffrn_reflns_av_R_equivalents  0.0368
_diffrn_reflns_limit_h_min       -14
_diffrn_reflns_limit_h_max       16
_diffrn_reflns_limit_k_min       -27
_diffrn_reflns_limit_k_max       27
_diffrn_reflns_limit_l_min       -28
_diffrn_reflns_limit_l_max       27
_diffrn_reflns_theta_min         3.790
_diffrn_reflns_theta_max         74.610
_diffrn_reflns_theta_full        67.500
_diffrn_measured_fraction_theta_max 0.985
_diffrn_measured_fraction_theta_full 0.999
_diffrn_reflns_Laue_measured_fraction_max 0.985
_diffrn_reflns_Laue_measured_fraction_full 0.999
_diffrn_reflns_point_group_measured_fraction_max 0.985
_diffrn_reflns_point_group_measured_fraction_full 0.999
_reflns_number_total             7983
_reflns_number_gt                7879
_reflns_threshold_expression     'I > 2\s(I)'
_reflns_Friedel_coverage         0.000
_reflns_Friedel_fraction_max     .
_reflns_Friedel_fraction_full    .

_reflns_special_details          
;
 Reflections were merged by SHELXL according to the crystal
 class for the calculation of statistics and refinement.
 
 _reflns_Friedel_fraction is defined as the number of unique
 Friedel pairs measured divided by the number that would be
 possible theoretically, ignoring centric projections and
 systematic absences.
;
_computing_data_collection       
;
CrysAlisPro, Agilent Technologies,
Version 1.171.36.24 (release 03-12-2012 CrysAlis171 .NET)
(compiled Dec  3 2012,18:21:49)
;
_computing_cell_refinement       
;
CrysAlisPro, Agilent Technologies,
Version 1.171.36.24 (release 03-12-2012 CrysAlis171 .NET)
(compiled Dec  3 2012,18:21:49)
;
_computing_data_reduction        
;
CrysAlisPro, Agilent Technologies,
Version 1.171.36.24 (release 03-12-2012 CrysAlis171 .NET)
(compiled Dec  3 2012,18:21:49)
;
_computing_structure_solution    'SHELXS97 (Sheldrick, 2008)'
_computing_structure_refinement  'SHELXL-2014/7 (Sheldrick, 2014)'
_computing_molecular_graphics    'SHELXTL (Sheldrick, 2008)'
_computing_publication_material  
;
enCIFer (Allen et al., 2004); PLATON (Spek, 2009)
;
_refine_special_details          ?
_refine_ls_structure_factor_coef Fsqd
_refine_ls_matrix_type           full
_refine_ls_weighting_scheme      calc
_refine_ls_weighting_details     
'w=1/[\s^2^(Fo^2^)+(0.0289P)^2^+10.1320P] where P=(Fo^2^+2Fc^2^)/3'
_atom_sites_solution_primary     direct
_atom_sites_solution_secondary   difmap
_atom_sites_solution_hydrogens   'geom, Me from difmap'
_refine_ls_hydrogen_treatment    constr
_refine_ls_extinction_method     none
_refine_ls_extinction_coef       .
_refine_ls_number_reflns         7983
_refine_ls_number_parameters     397
_refine_ls_number_restraints     0
_refine_ls_R_factor_all          0.0256
_refine_ls_R_factor_gt           0.0251
_refine_ls_wR_factor_ref         0.0619
_refine_ls_wR_factor_gt          0.0616
_refine_ls_goodness_of_fit_ref   1.068
_refine_ls_restrained_S_all      1.068
_refine_ls_shift/su_max          0.003
_refine_ls_shift/su_mean         0.000

loop_
_atom_site_label
_atom_site_type_symbol
_atom_site_fract_x
_atom_site_fract_y
_atom_site_fract_z
_atom_site_U_iso_or_equiv
_atom_site_adp_type
_atom_site_occupancy
_atom_site_site_symmetry_order
_atom_site_calc_flag
_atom_site_refinement_flags_posn
_atom_site_refinement_flags_adp
_atom_site_refinement_flags_occupancy
_atom_site_disorder_assembly
_atom_site_disorder_group
U1 U 0.22776(2) 0.47217(2) 0.80775(2) 0.01526(4) Uani 1 1 d . . . . .
S1 S 0.42822(12) 0.48087(4) 1.00175(6) 0.02744(18) Uani 1 1 d . . . . .
N1 N -0.0332(4) 0.47692(12) 0.7373(2) 0.0182(6) Uani 1 1 d . . . . .
Si1 Si -0.11580(11) 0.46424(4) 0.76952(6) 0.01705(17) Uani 1 1 d . . . . .
C1 C -0.0988(5) 0.53625(15) 0.8190(3) 0.0244(7) Uani 1 1 d . . . . .
H1 H 0.0249 0.5508 0.8683 0.029 Uiso 1 1 calc R U . . .
C2 C -0.1204(5) 0.53134(17) 0.8745(3) 0.0284(8) Uani 1 1 d . . . . .
H2A H -0.2371 0.5147 0.8311 0.043 Uiso 1 1 calc R U . . .
H2B H -0.1098 0.5710 0.8966 0.043 Uiso 1 1 calc R U . . .
H2C H -0.0281 0.5052 0.9315 0.043 Uiso 1 1 calc R U . . .
C3 C -0.2196(5) 0.58533(16) 0.7404(3) 0.0304(8) Uani 1 1 d . . . . .
H3A H -0.1896 0.5925 0.7137 0.046 Uiso 1 1 calc R U . . .
H3B H -0.2028 0.6221 0.7700 0.046 Uiso 1 1 calc R U . . .
H3C H -0.3435 0.5727 0.6877 0.046 Uiso 1 1 calc R U . . .
C4 C -0.3572(4) 0.43876(15) 0.6558(2) 0.0211(7) Uani 1 1 d . . . . .
H4 H -0.4139 0.4649 0.6008 0.025 Uiso 1 1 calc R U . . .
C5 C -0.4675(5) 0.44624(17) 0.6614(3) 0.0258(7) Uani 1 1 d . . . . .
H5A H -0.4132 0.4232 0.7169 0.039 Uiso 1 1 calc R U . . .
H5B H -0.5882 0.4319 0.6005 0.039 Uiso 1 1 calc R U . . .
H5C H -0.4711 0.4884 0.6705 0.039 Uiso 1 1 calc R U . . .
C6 C -0.3767(5) 0.37461(17) 0.6250(3) 0.0297(8) Uani 1 1 d . . . . .
H6A H -0.2970 0.3684 0.6281 0.045 Uiso 1 1 calc R U . . .
H6B H -0.4992 0.3678 0.5578 0.045 Uiso 1 1 calc R U . . .
H6C H -0.3464 0.3467 0.6693 0.045 Uiso 1 1 calc R U . . .
C7 C 0.0238(4) 0.40684(15) 0.8712(2) 0.0220(7) Uani 1 1 d . . . . .
H7 H 0.1294 0.4285 0.9339 0.026 Uiso 1 1 calc R U . . .
C8 C 0.0950(5) 0.35697(15) 0.8652(3) 0.0238(7) Uani 1 1 d . . . . .
H8A H -0.0042 0.3352 0.8035 0.036 Uiso 1 1 calc R U . . .
H8B H 0.1664 0.3296 0.9204 0.036 Uiso 1 1 calc R U . . .
H8C H 0.1686 0.3741 0.8678 0.036 Uiso 1 1 calc R U . . .
C9 C -0.0693(5) 0.37859(17) 0.8816(3) 0.0295(8) Uani 1 1 d . . . . .
H9A H -0.1079 0.4100 0.8906 0.044 Uiso 1 1 calc R U . . .
H9B H 0.0133 0.3520 0.9385 0.044 Uiso 1 1 calc R U . . .
H9C H -0.1724 0.3558 0.8223 0.044 Uiso 1 1 calc R U . . .
C10 C -0.1640(4) 0.50364(16) 0.6383(2) 0.0221(7) Uani 1 1 d . . . . .
H10A H -0.1140 0.5401 0.6432 0.027 Uiso 1 1 calc R U . . .
H10B H -0.2730 0.5147 0.6103 0.027 Uiso 1 1 calc R U . . .
C11 C -0.2074(5) 0.45833(17) 0.5722(2) 0.0252(7) Uani 1 1 d . . . . .
H11A H -0.2513 0.4209 0.5699 0.030 Uiso 1 1 calc R U . . .
H11B H -0.2999 0.4742 0.5048 0.030 Uiso 1 1 calc R U . . .
N2 N 0.2483(4) 0.37753(12) 0.7835(2) 0.0198(6) Uani 1 1 d . . . . .
Si2 Si 0.42022(11) 0.33045(4) 0.84053(6) 0.01825(17) Uani 1 1 d . . . . .
C12 C 0.6285(5) 0.37754(15) 0.9322(3) 0.0248(7) Uani 1 1 d . . . . .
H12 H 0.6470 0.3919 0.9806 0.030 Uiso 1 1 calc R U . . .
C13 C 0.6178(5) 0.43387(16) 0.8898(3) 0.0274(8) Uani 1 1 d . . . . .
H13A H 0.6192 0.4224 0.8499 0.041 Uiso 1 1 calc R U . . .
H13B H 0.7193 0.4596 0.9436 0.041 Uiso 1 1 calc R U . . .
H13C H 0.5079 0.4553 0.8489 0.041 Uiso 1 1 calc R U . . .
C14 C 0.7959(5) 0.34198(19) 0.9916(3) 0.0415(10) Uani 1 1 d . . . . .
H14A H 0.8149 0.3105 1.0286 0.062 Uiso 1 1 calc R U . . .
H14B H 0.8984 0.3687 1.0372 0.062 Uiso 1 1 calc R U . . .
H14C H 0.7810 0.3241 0.9469 0.062 Uiso 1 1 calc R U . . .
C15 C 0.4554(5) 0.27031(16) 0.9132(3) 0.0258(7) Uani 1 1 d . . . . .
H15 H 0.5208 0.2903 0.9745 0.031 Uiso 1 1 calc R U . . .
C16 C 0.2883(6) 0.24469(17) 0.8655(3) 0.0332(8) Uani 1 1 d . . . . .
H16A H 0.2129 0.2773 0.8452 0.050 Uiso 1 1 calc R U . . .
H16B H 0.3211 0.2193 0.9127 0.050 Uiso 1 1 calc R U . . .
H16C H 0.2237 0.2211 0.8081 0.050 Uiso 1 1 calc R U . . .
C17 C 0.5734(6) 0.21756(19) 0.9476(4) 0.0406(10) Uani 1 1 d . . . . .
H17A H 0.5128 0.1946 0.8906 0.061 Uiso 1 1 calc R U . . .
H17B H 0.5965 0.1919 0.9911 0.061 Uiso 1 1 calc R U . . .
H17C H 0.6858 0.2328 0.9830 0.061 Uiso 1 1 calc R U . . .
C18 C 0.3950(5) 0.28961(16) 0.7576(3) 0.0270(7) Uani 1 1 d . . . . .
H18 H 0.5018 0.2634 0.8034 0.032 Uiso 1 1 calc R U . . .
C19 C 0.4065(7) 0.3281(2) 0.7085(3) 0.0401(10) Uani 1 1 d . . . . .
H19A H 0.3097 0.3572 0.6650 0.060 Uiso 1 1 calc R U . . .
H19B H 0.3970 0.3026 0.6703 0.060 Uiso 1 1 calc R U . . .
H19C H 0.5201 0.3491 0.7589 0.060 Uiso 1 1 calc R U . . .
C20 C 0.2384(6) 0.24649(18) 0.6816(3) 0.0330(9) Uani 1 1 d . . . . .
H20A H 0.2302 0.2218 0.7125 0.050 Uiso 1 1 calc R U . . .
H20B H 0.2564 0.2209 0.6561 0.050 Uiso 1 1 calc R U . . .
H20C H 0.1287 0.2692 0.6276 0.050 Uiso 1 1 calc R U . . .
C21 C 0.0684(4) 0.35144(15) 0.6949(2) 0.0239(7) Uani 1 1 d . . . . .
H21A H -0.0004 0.3554 0.7000 0.029 Uiso 1 1 calc R U . . .
H21B H 0.0782 0.3086 0.6900 0.029 Uiso 1 1 calc R U . . .
C22 C -0.0247(5) 0.38394(16) 0.6050(3) 0.0254(7) Uani 1 1 d . . . . .
H22A H 0.0450 0.3808 0.6005 0.030 Uiso 1 1 calc R U . . .
H22B H -0.1429 0.3663 0.5452 0.030 Uiso 1 1 calc R U . . .
N3 N 0.2192(4) 0.53849(12) 0.7307(2) 0.0185(5) Uani 1 1 d . . . . .
Si3 Si 0.24687(12) 0.61491(4) 0.73320(6) 0.02004(17) Uani 1 1 d . . . . .
C23 C 0.2913(5) 0.65011(16) 0.8256(3) 0.0261(7) Uani 1 1 d . . . . .
H23 H 0.4092 0.6348 0.8912 0.031 Uiso 1 1 calc R U . . .
C24 C 0.1606(6) 0.63339(18) 0.8143(3) 0.0343(9) Uani 1 1 d . . . . .
H24A H 0.0411 0.6458 0.7495 0.051 Uiso 1 1 calc R U . . .
H24B H 0.1942 0.6535 0.8651 0.051 Uiso 1 1 calc R U . . .
H24C H 0.1628 0.5902 0.8212 0.051 Uiso 1 1 calc R U . . .
C25 C 0.3107(6) 0.71805(17) 0.8299(3) 0.0376(10) Uani 1 1 d . . . . .
H25A H 0.4001 0.7277 0.8410 0.056 Uiso 1 1 calc R U . . .
H25B H 0.3475 0.7342 0.8835 0.056 Uiso 1 1 calc R U . . .
H25C H 0.1970 0.7356 0.7677 0.056 Uiso 1 1 calc R U . . .
C26 C 0.4417(5) 0.63241(17) 0.7719(3) 0.0264(7) Uani 1 1 d . . . . .
H26 H 0.4478 0.6768 0.7718 0.032 Uiso 1 1 calc R U . . .
C27 C 0.4293(5) 0.6087(2) 0.7046(3) 0.0342(9) Uani 1 1 d . . . . .
H27A H 0.4452 0.5654 0.7118 0.051 Uiso 1 1 calc R U . . .
H27B H 0.5219 0.6271 0.7227 0.051 Uiso 1 1 calc R U . . .
H27C H 0.3129 0.6185 0.6364 0.051 Uiso 1 1 calc R U . . .
C28 C 0.6156(5) 0.6123(2) 0.8763(3) 0.0354(9) Uani 1 1 d . . . . .
H28A H 0.6328 0.6323 0.9210 0.053 Uiso 1 1 calc R U . . .
H28B H 0.7133 0.6226 0.8943 0.053 Uiso 1 1 calc R U . . .
H28C H 0.6131 0.5691 0.8810 0.053 Uiso 1 1 calc R U . . .
C29 C 0.0464(5) 0.64983(16) 0.6053(3) 0.0259(7) Uani 1 1 d . . . . .
H29 H 0.0082 0.6207 0.5581 0.031 Uiso 1 1 calc R U . . .
C30 C -0.1141(5) 0.66010(18) 0.5719(3) 0.0314(8) Uani 1 1 d . . . . .
H30A H -0.1476 0.6225 0.5752 0.047 Uiso 1 1 calc R U . . .
H30B H -0.2133 0.6748 0.5042 0.047 Uiso 1 1 calc R U . . .
H30C H -0.0844 0.6896 0.6147 0.047 Uiso 1 1 calc R U . . .
C31 C 0.0877(6) 0.70834(18) 0.5924(3) 0.0350(9) Uani 1 1 d . . . . .
H31A H 0.1374 0.7371 0.6419 0.053 Uiso 1 1 calc R U . . .
H31B H -0.0215 0.7245 0.5268 0.053 Uiso 1 1 calc R U . . .
H31C H 0.1734 0.7007 0.6002 0.053 Uiso 1 1 calc R U . . .
C32 C 0.1654(5) 0.50726(16) 0.6528(2) 0.0222(7) Uani 1 1 d . . . . .
H32A H 0.2419 0.4720 0.6810 0.027 Uiso 1 1 calc R U . . .
H32B H 0.1793 0.5343 0.6259 0.027 Uiso 1 1 calc R U . . .
C33 C -0.0257(5) 0.48792(17) 0.5722(2) 0.0246(7) Uani 1 1 d . . . . .
H33A H -0.1026 0.5232 0.5433 0.030 Uiso 1 1 calc R U . . .
H33B H -0.0633 0.4674 0.5198 0.030 Uiso 1 1 calc R U . . .
N4 N -0.0428(4) 0.44718(13) 0.6139(2) 0.0212(6) Uani 1 1 d . . . . .

loop_
_atom_site_aniso_label
_atom_site_aniso_U_11
_atom_site_aniso_U_22
_atom_site_aniso_U_33
_atom_site_aniso_U_23
_atom_site_aniso_U_13
_atom_site_aniso_U_12
U1 0.01340(6) 0.01564(6) 0.01302(6) 0.00038(3) 0.00993(5) -0.00002(3)
S1 0.0219(4) 0.0400(5) 0.0173(4) -0.0043(3) 0.0153(4) -0.0097(3)
N1 0.0137(13) 0.0203(13) 0.0138(12) 0.0022(10) 0.0097(11) 0.0009(10)
Si1 0.0159(4) 0.0161(4) 0.0171(4) 0.0019(3) 0.0130(4) 0.0015(3)
C1 0.0256(18) 0.0222(16) 0.0277(17) -0.0037(13) 0.0220(16) -0.0023(13)
C2 0.0269(19) 0.032(2) 0.0304(19) -0.0082(14) 0.0240(17) -0.0052(14)
C3 0.038(2) 0.0204(17) 0.042(2) 0.0039(15) 0.0347(19) 0.0061(15)
C4 0.0193(15) 0.0203(15) 0.0194(15) 0.0008(12) 0.0147(14) -0.0001(12)
C5 0.0201(16) 0.0304(18) 0.0271(17) 0.0016(14) 0.0192(15) 0.0007(14)
C6 0.0293(18) 0.0271(18) 0.0340(19) -0.0100(15) 0.0259(17) -0.0083(15)
C7 0.0199(15) 0.0228(16) 0.0185(15) 0.0041(12) 0.0146(14) 0.0024(13)
C8 0.0254(17) 0.0212(16) 0.0250(16) 0.0049(13) 0.0204(15) 0.0037(13)
C9 0.0307(18) 0.0311(19) 0.0323(18) 0.0090(15) 0.0267(17) 0.0060(15)
C10 0.0145(14) 0.0259(17) 0.0184(15) 0.0074(13) 0.0117(13) 0.0040(13)
C11 0.0210(16) 0.0311(17) 0.0183(15) 0.0031(14) 0.0148(14) 0.0012(14)
N2 0.0192(13) 0.0154(12) 0.0185(12) -0.0026(10) 0.0139(12) -0.0024(10)
Si2 0.0206(4) 0.0164(4) 0.0194(4) -0.0005(3) 0.0166(4) -0.0008(3)
C12 0.0218(16) 0.0202(16) 0.0258(16) -0.0009(13) 0.0179(15) -0.0008(13)
C13 0.0265(17) 0.0249(17) 0.0314(18) -0.0037(14) 0.0236(16) -0.0060(14)
C14 0.0227(19) 0.030(2) 0.046(2) -0.0024(18) 0.0227(19) -0.0012(16)
C15 0.0325(18) 0.0209(16) 0.0306(18) 0.0057(14) 0.0269(17) 0.0046(14)
C16 0.044(2) 0.0241(18) 0.049(2) 0.0087(16) 0.042(2) 0.0052(16)
C17 0.040(2) 0.033(2) 0.053(3) 0.0215(19) 0.038(2) 0.0160(18)
C18 0.0335(19) 0.0244(17) 0.0284(17) -0.0035(14) 0.0263(17) -0.0020(15)
C19 0.059(3) 0.040(2) 0.048(2) -0.0081(19) 0.048(2) -0.011(2)
C20 0.043(2) 0.0291(19) 0.0327(19) -0.0093(15) 0.0322(19) -0.0086(17)
C21 0.0223(16) 0.0211(16) 0.0245(16) -0.0049(13) 0.0181(15) -0.0054(13)
C22 0.0221(16) 0.0245(17) 0.0226(16) -0.0069(13) 0.0167(15) -0.0073(13)
N3 0.0194(13) 0.0180(12) 0.0171(12) 0.0011(10) 0.0146(12) -0.0007(10)
Si3 0.0195(4) 0.0181(4) 0.0216(4) 0.0017(3) 0.0165(4) 0.0000(3)
C23 0.0317(18) 0.0212(16) 0.0212(16) -0.0005(13) 0.0206(15) -0.0001(14)
C24 0.042(2) 0.033(2) 0.0317(19) 0.0000(16) 0.0306(19) 0.0039(17)
C25 0.060(3) 0.0241(19) 0.039(2) -0.0033(16) 0.043(2) -0.0034(18)
C26 0.0251(17) 0.0265(17) 0.0285(17) 0.0018(14) 0.0219(16) -0.0009(14)
C27 0.034(2) 0.045(2) 0.037(2) -0.0020(17) 0.0318(19) -0.0039(17)
C28 0.0273(19) 0.044(2) 0.0310(19) 0.0065(17) 0.0229(18) 0.0031(17)
C29 0.0282(18) 0.0241(17) 0.0238(16) 0.0056(13) 0.0208(16) 0.0047(14)
C30 0.0236(17) 0.035(2) 0.0252(17) 0.0099(15) 0.0175(16) 0.0072(15)
C31 0.038(2) 0.031(2) 0.034(2) 0.0118(16) 0.0291(19) 0.0059(17)
C32 0.0236(16) 0.0230(16) 0.0216(15) 0.0015(13) 0.0187(15) 0.0003(13)
C33 0.0272(18) 0.0264(17) 0.0179(15) -0.0010(13) 0.0178(15) -0.0043(14)
N4 0.0218(13) 0.0213(14) 0.0190(13) 0.0008(11) 0.0162(12) -0.0023(11)

_geom_special_details            
;
 All esds (except the esd in the dihedral angle between two l.s. planes)
 are estimated using the full covariance matrix.  The cell esds are taken
 into account individually in the estimation of esds in distances, angles
 and torsion angles; correlations between esds in cell parameters are only
 used when they are defined by crystal symmetry.  An approximate (isotropic)
 treatment of cell esds is used for estimating esds involving l.s. planes.
;

loop_
_geom_bond_atom_site_label_1
_geom_bond_atom_site_label_2
_geom_bond_distance
_geom_bond_site_symmetry_2
_geom_bond_publ_flag
U1 N1 2.254(3) . ?
U1 N3 2.268(3) . ?
U1 N2 2.270(3) . ?
U1 N4 2.709(3) . ?
U1 S1 2.8666(12) . ?
U1 S1 2.9280(15) 3_667 ?
S1 S1 2.1041(18) 3_667 ?
S1 U1 2.9281(15) 3_667 ?
N1 C10 1.490(4) . ?
N1 Si1 1.757(3) . ?
Si1 C1 1.893(4) . ?
Si1 C7 1.898(3) . ?
Si1 C4 1.915(4) . ?
C1 C2 1.534(5) . ?
C1 C3 1.540(5) . ?
C1 H1 1.0000 . ?
C2 H2A 0.9800 . ?
C2 H2B 0.9800 . ?
C2 H2C 0.9800 . ?
C3 H3A 0.9800 . ?
C3 H3B 0.9800 . ?
C3 H3C 0.9800 . ?
C4 C6 1.537(5) . ?
C4 C5 1.543(5) . ?
C4 H4 1.0000 . ?
C5 H5A 0.9800 . ?
C5 H5B 0.9800 . ?
C5 H5C 0.9800 . ?
C6 H6A 0.9800 . ?
C6 H6B 0.9800 . ?
C6 H6C 0.9800 . ?
C7 C8 1.526(5) . ?
C7 C9 1.542(5) . ?
C7 H7 1.0000 . ?
C8 H8A 0.9800 . ?
C8 H8B 0.9800 . ?
C8 H8C 0.9800 . ?
C9 H9A 0.9800 . ?
C9 H9B 0.9800 . ?
C9 H9C 0.9800 . ?
C10 C11 1.524(5) . ?
C10 H10A 0.9900 . ?
C10 H10B 0.9900 . ?
C11 N4 1.473(5) . ?
C11 H11A 0.9900 . ?
C11 H11B 0.9900 . ?
N2 C21 1.491(4) . ?
N2 Si2 1.739(3) . ?
Si2 C12 1.896(4) . ?
Si2 C15 1.912(4) . ?
Si2 C18 1.915(4) . ?
C12 C14 1.540(5) . ?
C12 C13 1.541(5) . ?
C12 H12 1.0000 . ?
C13 H13A 0.9800 . ?
C13 H13B 0.9800 . ?
C13 H13C 0.9800 . ?
C14 H14A 0.9800 . ?
C14 H14B 0.9800 . ?
C14 H14C 0.9800 . ?
C15 C16 1.526(5) . ?
C15 C17 1.544(5) . ?
C15 H15 1.0000 . ?
C16 H16A 0.9800 . ?
C16 H16B 0.9800 . ?
C16 H16C 0.9800 . ?
C17 H17A 0.9800 . ?
C17 H17B 0.9800 . ?
C17 H17C 0.9800 . ?
C18 C20 1.535(5) . ?
C18 C19 1.535(5) . ?
C18 H18 1.0000 . ?
C19 H19A 0.9800 . ?
C19 H19B 0.9800 . ?
C19 H19C 0.9800 . ?
C20 H20A 0.9800 . ?
C20 H20B 0.9800 . ?
C20 H20C 0.9800 . ?
C21 C22 1.512(5) . ?
C21 H21A 0.9900 . ?
C21 H21B 0.9900 . ?
C22 N4 1.481(4) . ?
C22 H22A 0.9900 . ?
C22 H22B 0.9900 . ?
N3 C32 1.491(4) . ?
N3 Si3 1.744(3) . ?
Si3 C23 1.897(4) . ?
Si3 C26 1.900(4) . ?
Si3 C29 1.921(4) . ?
C23 C24 1.528(6) . ?
C23 C25 1.537(5) . ?
C23 H23 1.0000 . ?
C24 H24A 0.9800 . ?
C24 H24B 0.9800 . ?
C24 H24C 0.9800 . ?
C25 H25A 0.9800 . ?
C25 H25B 0.9800 . ?
C25 H25C 0.9800 . ?
C26 C28 1.519(5) . ?
C26 C27 1.539(5) . ?
C26 H26 1.0000 . ?
C27 H27A 0.9800 . ?
C27 H27B 0.9800 . ?
C27 H27C 0.9800 . ?
C28 H28A 0.9800 . ?
C28 H28B 0.9800 . ?
C28 H28C 0.9800 . ?
C29 C30 1.528(5) . ?
C29 C31 1.537(5) . ?
C29 H29 1.0000 . ?
C30 H30A 0.9800 . ?
C30 H30B 0.9800 . ?
C30 H30C 0.9800 . ?
C31 H31A 0.9800 . ?
C31 H31B 0.9800 . ?
C31 H31C 0.9800 . ?
C32 C33 1.512(5) . ?
C32 H32A 0.9900 . ?
C32 H32B 0.9900 . ?
C33 N4 1.478(4) . ?
C33 H33A 0.9900 . ?
C33 H33B 0.9900 . ?

loop_
_geom_angle_atom_site_label_1
_geom_angle_atom_site_label_2
_geom_angle_atom_site_label_3
_geom_angle
_geom_angle_site_symmetry_1
_geom_angle_site_symmetry_3
_geom_angle_publ_flag
N1 U1 N3 107.93(10) . . ?
N1 U1 N2 105.69(10) . . ?
N3 U1 N2 110.95(10) . . ?
N1 U1 N4 69.57(10) . . ?
N3 U1 N4 69.23(9) . . ?
N2 U1 N4 69.10(9) . . ?
N1 U1 S1 92.86(8) . . ?
N3 U1 S1 127.44(7) . . ?
N2 U1 S1 108.61(7) . . ?
N4 U1 S1 160.01(6) . . ?
N1 U1 S1 128.34(8) . 3_667 ?
N3 U1 S1 90.29(7) . 3_667 ?
N2 U1 S1 112.05(7) . 3_667 ?
N4 U1 S1 157.39(6) . 3_667 ?
S1 U1 S1 42.57(4) . 3_667 ?
S1 S1 U1 70.27(5) 3_667 . ?
S1 S1 U1 67.16(4) 3_667 3_667 ?
U1 S1 U1 137.43(4) . 3_667 ?
C10 N1 Si1 114.2(2) . . ?
C10 N1 U1 107.1(2) . . ?
Si1 N1 U1 138.39(15) . . ?
N1 Si1 C1 108.20(15) . . ?
N1 Si1 C7 110.75(14) . . ?
C1 Si1 C7 107.15(16) . . ?
N1 Si1 C4 109.04(15) . . ?
C1 Si1 C4 110.71(16) . . ?
C7 Si1 C4 110.95(15) . . ?
C2 C1 C3 110.7(3) . . ?
C2 C1 Si1 116.3(2) . . ?
C3 C1 Si1 112.4(3) . . ?
C2 C1 H1 105.5 . . ?
C3 C1 H1 105.5 . . ?
Si1 C1 H1 105.5 . . ?
C1 C2 H2A 109.5 . . ?
C1 C2 H2B 109.5 . . ?
H2A C2 H2B 109.5 . . ?
C1 C2 H2C 109.5 . . ?
H2A C2 H2C 109.5 . . ?
H2B C2 H2C 109.5 . . ?
C1 C3 H3A 109.5 . . ?
C1 C3 H3B 109.5 . . ?
H3A C3 H3B 109.5 . . ?
C1 C3 H3C 109.5 . . ?
H3A C3 H3C 109.5 . . ?
H3B C3 H3C 109.5 . . ?
C6 C4 C5 109.2(3) . . ?
C6 C4 Si1 113.2(2) . . ?
C5 C4 Si1 115.3(2) . . ?
C6 C4 H4 106.2 . . ?
C5 C4 H4 106.2 . . ?
Si1 C4 H4 106.2 . . ?
C4 C5 H5A 109.5 . . ?
C4 C5 H5B 109.5 . . ?
H5A C5 H5B 109.5 . . ?
C4 C5 H5C 109.5 . . ?
H5A C5 H5C 109.5 . . ?
H5B C5 H5C 109.5 . . ?
C4 C6 H6A 109.5 . . ?
C4 C6 H6B 109.5 . . ?
H6A C6 H6B 109.5 . . ?
C4 C6 H6C 109.5 . . ?
H6A C6 H6C 109.5 . . ?
H6B C6 H6C 109.5 . . ?
C8 C7 C9 108.5(3) . . ?
C8 C7 Si1 114.5(2) . . ?
C9 C7 Si1 113.9(2) . . ?
C8 C7 H7 106.4 . . ?
C9 C7 H7 106.4 . . ?
Si1 C7 H7 106.4 . . ?
C7 C8 H8A 109.5 . . ?
C7 C8 H8B 109.5 . . ?
H8A C8 H8B 109.5 . . ?
C7 C8 H8C 109.5 . . ?
H8A C8 H8C 109.5 . . ?
H8B C8 H8C 109.5 . . ?
C7 C9 H9A 109.5 . . ?
C7 C9 H9B 109.5 . . ?
H9A C9 H9B 109.5 . . ?
C7 C9 H9C 109.5 . . ?
H9A C9 H9C 109.5 . . ?
H9B C9 H9C 109.5 . . ?
N1 C10 C11 108.9(3) . . ?
N1 C10 U1 45.02(15) . . ?
C11 C10 U1 91.1(2) . . ?
N1 C10 H10A 109.9 . . ?
C11 C10 H10A 109.9 . . ?
U1 C10 H10A 78.5 . . ?
N1 C10 H10B 109.9 . . ?
C11 C10 H10B 109.9 . . ?
U1 C10 H10B 153.0 . . ?
H10A C10 H10B 108.3 . . ?
N4 C11 C10 107.1(3) . . ?
N4 C11 H11A 110.3 . . ?
C10 C11 H11A 110.3 . . ?
N4 C11 H11B 110.3 . . ?
C10 C11 H11B 110.3 . . ?
H11A C11 H11B 108.5 . . ?
C21 N2 Si2 114.1(2) . . ?
C21 N2 U1 110.3(2) . . ?
Si2 N2 U1 135.50(15) . . ?
N2 Si2 C12 106.66(15) . . ?
N2 Si2 C15 110.24(15) . . ?
C12 Si2 C15 107.14(17) . . ?
N2 Si2 C18 116.88(16) . . ?
C12 Si2 C18 109.24(17) . . ?
C15 Si2 C18 106.32(16) . . ?
C14 C12 C13 109.5(3) . . ?
C14 C12 Si2 113.4(3) . . ?
C13 C12 Si2 115.3(2) . . ?
C14 C12 H12 105.9 . . ?
C13 C12 H12 105.9 . . ?
Si2 C12 H12 105.9 . . ?
C12 C13 H13A 109.5 . . ?
C12 C13 H13B 109.5 . . ?
H13A C13 H13B 109.5 . . ?
C12 C13 H13C 109.5 . . ?
H13A C13 H13C 109.5 . . ?
H13B C13 H13C 109.5 . . ?
C12 C14 H14A 109.5 . . ?
C12 C14 H14B 109.5 . . ?
H14A C14 H14B 109.5 . . ?
C12 C14 H14C 109.5 . . ?
H14A C14 H14C 109.5 . . ?
H14B C14 H14C 109.5 . . ?
C16 C15 C17 107.8(3) . . ?
C16 C15 Si2 116.2(3) . . ?
C17 C15 Si2 115.3(3) . . ?
C16 C15 H15 105.5 . . ?
C17 C15 H15 105.5 . . ?
Si2 C15 H15 105.5 . . ?
C15 C16 H16A 109.5 . . ?
C15 C16 H16B 109.5 . . ?
H16A C16 H16B 109.5 . . ?
C15 C16 H16C 109.5 . . ?
H16A C16 H16C 109.5 . . ?
H16B C16 H16C 109.5 . . ?
C15 C17 H17A 109.5 . . ?
C15 C17 H17B 109.5 . . ?
H17A C17 H17B 109.5 . . ?
C15 C17 H17C 109.5 . . ?
H17A C17 H17C 109.5 . . ?
H17B C17 H17C 109.5 . . ?
C20 C18 C19 109.1(3) . . ?
C20 C18 Si2 117.1(3) . . ?
C19 C18 Si2 116.3(3) . . ?
C20 C18 H18 104.2 . . ?
C19 C18 H18 104.2 . . ?
Si2 C18 H18 104.2 . . ?
C18 C19 H19A 109.5 . . ?
C18 C19 H19B 109.5 . . ?
H19A C19 H19B 109.5 . . ?
C18 C19 H19C 109.5 . . ?
H19A C19 H19C 109.5 . . ?
H19B C19 H19C 109.5 . . ?
C18 C20 H20A 109.5 . . ?
C18 C20 H20B 109.5 . . ?
H20A C20 H20B 109.5 . . ?
C18 C20 H20C 109.5 . . ?
H20A C20 H20C 109.5 . . ?
H20B C20 H20C 109.5 . . ?
N2 C21 C22 108.9(3) . . ?
N2 C21 H21A 109.9 . . ?
C22 C21 H21A 109.9 . . ?
N2 C21 H21B 109.9 . . ?
C22 C21 H21B 109.9 . . ?
H21A C21 H21B 108.3 . . ?
N4 C22 C21 107.8(3) . . ?
N4 C22 H22A 110.1 . . ?
C21 C22 H22A 110.1 . . ?
N4 C22 H22B 110.1 . . ?
C21 C22 H22B 110.1 . . ?
H22A C22 H22B 108.5 . . ?
C32 N3 Si3 112.6(2) . . ?
C32 N3 U1 109.3(2) . . ?
Si3 N3 U1 137.94(16) . . ?
N3 Si3 C23 108.28(15) . . ?
N3 Si3 C26 112.04(16) . . ?
C23 Si3 C26 108.06(17) . . ?
N3 Si3 C29 111.59(15) . . ?
C23 Si3 C29 112.31(17) . . ?
C26 Si3 C29 104.52(17) . . ?
C24 C23 C25 110.8(3) . . ?
C24 C23 Si3 115.3(3) . . ?
C25 C23 Si3 111.7(3) . . ?
C24 C23 H23 106.1 . . ?
C25 C23 H23 106.1 . . ?
Si3 C23 H23 106.1 . . ?
C23 C24 H24A 109.5 . . ?
C23 C24 H24B 109.5 . . ?
H24A C24 H24B 109.5 . . ?
C23 C24 H24C 109.5 . . ?
H24A C24 H24C 109.5 . . ?
H24B C24 H24C 109.5 . . ?
C23 C25 H25A 109.5 . . ?
C23 C25 H25B 109.5 . . ?
H25A C25 H25B 109.5 . . ?
C23 C25 H25C 109.5 . . ?
H25A C25 H25C 109.5 . . ?
H25B C25 H25C 109.5 . . ?
C28 C26 C27 109.1(3) . . ?
C28 C26 Si3 111.5(3) . . ?
C27 C26 Si3 116.2(3) . . ?
C28 C26 H26 106.5 . . ?
C27 C26 H26 106.5 . . ?
Si3 C26 H26 106.5 . . ?
C26 C27 H27A 109.5 . . ?
C26 C27 H27B 109.5 . . ?
H27A C27 H27B 109.5 . . ?
C26 C27 H27C 109.5 . . ?
H27A C27 H27C 109.5 . . ?
H27B C27 H27C 109.5 . . ?
C26 C28 H28A 109.5 . . ?
C26 C28 H28B 109.5 . . ?
H28A C28 H28B 109.5 . . ?
C26 C28 H28C 109.5 . . ?
H28A C28 H28C 109.5 . . ?
H28B C28 H28C 109.5 . . ?
C30 C29 C31 108.3(3) . . ?
C30 C29 Si3 114.6(3) . . ?
C31 C29 Si3 114.1(3) . . ?
C30 C29 H29 106.4 . . ?
C31 C29 H29 106.4 . . ?
Si3 C29 H29 106.4 . . ?
C29 C30 H30A 109.5 . . ?
C29 C30 H30B 109.5 . . ?
H30A C30 H30B 109.5 . . ?
C29 C30 H30C 109.5 . . ?
H30A C30 H30C 109.5 . . ?
H30B C30 H30C 109.5 . . ?
C29 C31 H31A 109.5 . . ?
C29 C31 H31B 109.5 . . ?
H31A C31 H31B 109.5 . . ?
C29 C31 H31C 109.5 . . ?
H31A C31 H31C 109.5 . . ?
H31B C31 H31C 109.5 . . ?
N3 C32 C33 109.2(3) . . ?
N3 C32 H32A 109.8 . . ?
C33 C32 H32A 109.8 . . ?
N3 C32 H32B 109.8 . . ?
C33 C32 H32B 109.8 . . ?
H32A C32 H32B 108.3 . . ?
N4 C33 C32 108.8(3) . . ?
N4 C33 H33A 109.9 . . ?
C32 C33 H33A 109.9 . . ?
N4 C33 H33B 109.9 . . ?
C32 C33 H33B 109.9 . . ?
H33A C33 H33B 108.3 . . ?
C11 N4 C33 111.4(3) . . ?
C11 N4 C22 112.2(3) . . ?
C33 N4 C22 112.1(3) . . ?
C11 N4 U1 106.5(2) . . ?
C33 N4 U1 106.97(19) . . ?
C22 N4 U1 107.23(19) . . ?

loop_
_geom_torsion_atom_site_label_1
_geom_torsion_atom_site_label_2
_geom_torsion_atom_site_label_3
_geom_torsion_atom_site_label_4
_geom_torsion
_geom_torsion_site_symmetry_1
_geom_torsion_site_symmetry_2
_geom_torsion_site_symmetry_3
_geom_torsion_site_symmetry_4
_geom_torsion_publ_flag
C10 N1 Si1 C1 -83.2(3) . . . . ?
U1 N1 Si1 C1 89.7(2) . . . . ?
C10 N1 Si1 C7 159.6(2) . . . . ?
U1 N1 Si1 C7 -27.5(3) . . . . ?
C10 N1 Si1 C4 37.2(3) . . . . ?
U1 N1 Si1 C4 -149.8(2) . . . . ?
N1 Si1 C1 C2 -165.4(3) . . . . ?
C7 Si1 C1 C2 -45.9(3) . . . . ?
C4 Si1 C1 C2 75.2(3) . . . . ?
N1 Si1 C1 C3 65.5(3) . . . . ?
C7 Si1 C1 C3 -175.0(3) . . . . ?
C4 Si1 C1 C3 -53.9(3) . . . . ?
N1 Si1 C7 C8 -36.0(3) . . . . ?
C1 Si1 C7 C8 -153.8(3) . . . . ?
C4 Si1 C7 C8 85.2(3) . . . . ?
N1 Si1 C7 C9 -161.7(2) . . . . ?
C1 Si1 C7 C9 80.5(3) . . . . ?
C4 Si1 C7 C9 -40.4(3) . . . . ?
Si1 N1 C10 C11 -113.1(3) . . . . ?
U1 N1 C10 C11 71.8(3) . . . . ?
Si1 N1 C10 U1 175.1(3) . . . . ?
N1 C10 C11 N4 -63.6(3) . . . . ?
U1 C10 C11 N4 -21.4(2) . . . . ?
C21 N2 Si2 C12 168.1(2) . . . . ?
U1 N2 Si2 C12 -9.6(3) . . . . ?
C21 N2 Si2 C15 -75.9(3) . . . . ?
U1 N2 Si2 C15 106.4(2) . . . . ?
C21 N2 Si2 C18 45.6(3) . . . . ?
U1 N2 Si2 C18 -132.1(2) . . . . ?
N2 Si2 C12 C14 178.5(3) . . . . ?
C15 Si2 C12 C14 60.4(3) . . . . ?
C18 Si2 C12 C14 -54.3(3) . . . . ?
N2 Si2 C12 C13 -54.1(3) . . . . ?
C15 Si2 C12 C13 -172.2(3) . . . . ?
C18 Si2 C12 C13 73.0(3) . . . . ?
Si2 N2 C21 C22 -110.9(3) . . . . ?
U1 N2 C21 C22 67.4(3) . . . . ?
N2 C21 C22 N4 -61.9(4) . . . . ?
C32 N3 Si3 C23 174.2(2) . . . . ?
U1 N3 Si3 C23 -1.7(3) . . . . ?
C32 N3 Si3 C26 -66.7(3) . . . . ?
U1 N3 Si3 C26 117.4(2) . . . . ?
C32 N3 Si3 C29 50.1(3) . . . . ?
U1 N3 Si3 C29 -125.8(2) . . . . ?
N3 Si3 C23 C24 -50.2(3) . . . . ?
C26 Si3 C23 C24 -171.8(3) . . . . ?
C29 Si3 C23 C24 73.4(3) . . . . ?
N3 Si3 C23 C25 -177.9(3) . . . . ?
C26 Si3 C23 C25 60.5(3) . . . . ?
C29 Si3 C23 C25 -54.3(3) . . . . ?
Si3 N3 C32 C33 -108.8(3) . . . . ?
U1 N3 C32 C33 68.3(3) . . . . ?
N3 C32 C33 N4 -60.1(4) . . . . ?
C10 C11 N4 C33 -91.1(3) . . . . ?
C10 C11 N4 C22 142.3(3) . . . . ?
C10 C11 N4 U1 25.3(3) . . . . ?
C32 C33 N4 C11 140.4(3) . . . . ?
C32 C33 N4 C22 -92.9(3) . . . . ?
C32 C33 N4 U1 24.3(3) . . . . ?
C21 C22 N4 C11 -88.8(3) . . . . ?
C21 C22 N4 C33 144.9(3) . . . . ?
C21 C22 N4 U1 27.8(3) . . . . ?

_refine_diff_density_max         1.142
_refine_diff_density_min         -1.949
_refine_diff_density_rms         0.099

_shelx_res_file                  
;

    ubmgmx.res created by SHELXL-2014/7

TITL ubmgmx in P21/c #14
REM reset to P21/c #14
CELL 1.54184 12.912494 22.45872 23.325674 90 144.1938 90
ZERR 4 0.000973 0.000366 0.00176 0 0.017 0
LATT 1
SYMM -X,0.5+Y,0.5-Z
SFAC C H N S Si U
UNIT 132 300 16 4 12 4

L.S. 16
PLAN  20
TEMP -153(2)
CONN 6 U1
BOND $h
fmap 2
acta 135
MORE -1
CONF
OMIT -10 1 27
OMIT 1 27 0
OMIT -5 0 6
REM <olex2.extras>
REM <HklSrc "%.\\ubmgmx.hkl">
REM </olex2.extras>

WGHT    0.028900   10.132000
FVAR       2.11805
U1    6    0.227765    0.472168    0.807750    11.00000    0.01340    0.01564 =
         0.01302    0.00038    0.00993   -0.00002
S1    4    0.428218    0.480874    1.001754    11.00000    0.02195    0.03997 =
         0.01728   -0.00431    0.01525   -0.00969
N1    3   -0.033172    0.476915    0.737283    11.00000    0.01371    0.02033 =
         0.01382    0.00216    0.00973    0.00086
SI1   5   -0.115795    0.464244    0.769516    11.00000    0.01591    0.01612 =
         0.01710    0.00189    0.01296    0.00147
C1    1   -0.098793    0.536246    0.819019    11.00000    0.02557    0.02215 =
         0.02767   -0.00369    0.02203   -0.00233
AFIX  13
H1    2    0.024861    0.550764    0.868306    11.00000   -1.20000
AFIX   0
C2    1   -0.120413    0.531339    0.874546    11.00000    0.02686    0.03162 =
         0.03043   -0.00816    0.02402   -0.00523
AFIX 137
H2A   2   -0.237125    0.514684    0.831052    11.00000   -1.50000
H2B   2   -0.109777    0.570963    0.896576    11.00000   -1.50000
H2C   2   -0.028147    0.505234    0.931478    11.00000   -1.50000
AFIX   0
C3    1   -0.219645    0.585331    0.740432    11.00000    0.03847    0.02037 =
         0.04209    0.00387    0.03471    0.00607
AFIX 137
H3A   2   -0.189557    0.592490    0.713658    11.00000   -1.50000
H3B   2   -0.202822    0.622086    0.769965    11.00000   -1.50000
H3C   2   -0.343474    0.572658    0.687656    11.00000   -1.50000
AFIX   0
C4    1   -0.357168    0.438764    0.655762    11.00000    0.01930    0.02031 =
         0.01937    0.00082    0.01474   -0.00007
AFIX  13
H4    2   -0.413942    0.464857    0.600801    11.00000   -1.20000
AFIX   0
C5    1   -0.467464    0.446236    0.661443    11.00000    0.02014    0.03039 =
         0.02706    0.00161    0.01918    0.00066
AFIX 137
H5A   2   -0.413192    0.423192    0.716856    11.00000   -1.50000
H5B   2   -0.588175    0.431855    0.600536    11.00000   -1.50000
H5C   2   -0.471086    0.488407    0.670546    11.00000   -1.50000
AFIX   0
C6    1   -0.376718    0.374614    0.624959    11.00000    0.02931    0.02712 =
         0.03403   -0.00996    0.02594   -0.00827
AFIX 137
H6A   2   -0.297004    0.368428    0.628140    11.00000   -1.50000
H6B   2   -0.499228    0.367834    0.557780    11.00000   -1.50000
H6C   2   -0.346390    0.346670    0.669312    11.00000   -1.50000
AFIX   0
C7    1    0.023820    0.406838    0.871241    11.00000    0.01987    0.02278 =
         0.01850    0.00409    0.01456    0.00235
AFIX  13
H7    2    0.129394    0.428524    0.933900    11.00000   -1.20000
AFIX   0
C8    1    0.095017    0.356969    0.865196    11.00000    0.02539    0.02116 =
         0.02497    0.00491    0.02044    0.00367
AFIX 137
H8A   2   -0.004201    0.335214    0.803510    11.00000   -1.50000
H8B   2    0.166381    0.329616    0.920416    11.00000   -1.50000
H8C   2    0.168582    0.374059    0.867780    11.00000   -1.50000
AFIX   0
C9    1   -0.069279    0.378586    0.881626    11.00000    0.03069    0.03106 =
         0.03228    0.00899    0.02668    0.00600
AFIX 137
H9A   2   -0.107867    0.410033    0.890611    11.00000   -1.50000
H9B   2    0.013278    0.351966    0.938524    11.00000   -1.50000
H9C   2   -0.172402    0.355805    0.822343    11.00000   -1.50000
AFIX   0
C10   1   -0.163951    0.503637    0.638274    11.00000    0.01446    0.02585 =
         0.01842    0.00737    0.01172    0.00403
AFIX  23
H10A  2   -0.113985    0.540112    0.643210    11.00000   -1.20000
H10B  2   -0.273017    0.514666    0.610306    11.00000   -1.20000
AFIX   0
C11   1   -0.207376    0.458335    0.572199    11.00000    0.02097    0.03112 =
         0.01829    0.00308    0.01484    0.00122
AFIX  23
H11A  2   -0.251287    0.420927    0.569859    11.00000   -1.20000
H11B  2   -0.299935    0.474181    0.504761    11.00000   -1.20000
AFIX   0
N2    3    0.248304    0.377529    0.783463    11.00000    0.01915    0.01541 =
         0.01849   -0.00262    0.01393   -0.00238
SI2   5    0.420222    0.330448    0.840535    11.00000    0.02063    0.01642 =
         0.01943   -0.00046    0.01661   -0.00082
C12   1    0.628458    0.377538    0.932150    11.00000    0.02184    0.02016 =
         0.02578   -0.00095    0.01792   -0.00079
AFIX  13
H12   2    0.647020    0.391905    0.980614    11.00000   -1.20000
AFIX   0
C13   1    0.617755    0.433868    0.889777    11.00000    0.02650    0.02491 =
         0.03140   -0.00374    0.02362   -0.00602
AFIX 137
H13A  2    0.619215    0.422448    0.849886    11.00000   -1.50000
H13B  2    0.719347    0.459644    0.943552    11.00000   -1.50000
H13C  2    0.507896    0.455333    0.848948    11.00000   -1.50000
AFIX   0
C14   1    0.795903    0.341980    0.991622    11.00000    0.02274    0.03014 =
         0.04630   -0.00238    0.02265   -0.00120
AFIX 137
H14A  2    0.814881    0.310496    1.028575    11.00000   -1.50000
H14B  2    0.898389    0.368729    1.037222    11.00000   -1.50000
H14C  2    0.780985    0.324090    0.946910    11.00000   -1.50000
AFIX   0
C15   1    0.455384    0.270309    0.913220    11.00000    0.03246    0.02092 =
         0.03061    0.00567    0.02695    0.00457
AFIX  13
H15   2    0.520843    0.290317    0.974505    11.00000   -1.20000
AFIX   0
C16   1    0.288319    0.244687    0.865529    11.00000    0.04396    0.02410 =
         0.04923    0.00873    0.04152    0.00524
AFIX 137
H16A  2    0.212923    0.277293    0.845218    11.00000   -1.50000
H16B  2    0.321074    0.219257    0.912687    11.00000   -1.50000
H16C  2    0.223699    0.221059    0.808064    11.00000   -1.50000
AFIX   0
C17   1    0.573379    0.217564    0.947641    11.00000    0.03961    0.03303 =
         0.05301    0.02149    0.03837    0.01601
AFIX 137
H17A  2    0.512790    0.194590    0.890593    11.00000   -1.50000
H17B  2    0.596468    0.191876    0.991136    11.00000   -1.50000
H17C  2    0.685753    0.232756    0.983037    11.00000   -1.50000
AFIX   0
C18   1    0.395023    0.289610    0.757604    11.00000    0.03354    0.02439 =
         0.02844   -0.00354    0.02627   -0.00204
AFIX  13
H18   2    0.501773    0.263374    0.803396    11.00000   -1.20000
AFIX   0
C19   1    0.406480    0.328110    0.708498    11.00000    0.05850    0.03979 =
         0.04753   -0.00811    0.04838   -0.01053
AFIX 137
H19A  2    0.309659    0.357151    0.665004    11.00000   -1.50000
H19B  2    0.396951    0.302627    0.670255    11.00000   -1.50000
H19C  2    0.520145    0.349130    0.758887    11.00000   -1.50000
AFIX   0
C20   1    0.238429    0.246486    0.681562    11.00000    0.04342    0.02914 =
         0.03268   -0.00928    0.03215   -0.00857
AFIX 137
H20A  2    0.230240    0.221839    0.712454    11.00000   -1.50000
H20B  2    0.256396    0.220865    0.656120    11.00000   -1.50000
H20C  2    0.128657    0.269215    0.627555    11.00000   -1.50000
AFIX   0
C21   1    0.068385    0.351443    0.694928    11.00000    0.02227    0.02115 =
         0.02447   -0.00487    0.01815   -0.00538
AFIX  23
H21A  2   -0.000411    0.355418    0.699963    11.00000   -1.20000
H21B  2    0.078237    0.308579    0.689975    11.00000   -1.20000
AFIX   0
C22   1   -0.024736    0.383941    0.605009    11.00000    0.02208    0.02447 =
         0.02262   -0.00685    0.01665   -0.00730
AFIX  23
H22A  2    0.044957    0.380785    0.600484    11.00000   -1.20000
H22B  2   -0.142946    0.366257    0.545174    11.00000   -1.20000
AFIX   0
N3    3    0.219204    0.538494    0.730653    11.00000    0.01936    0.01799 =
         0.01711    0.00109    0.01457   -0.00073
SI3   5    0.246867    0.614908    0.733200    11.00000    0.01945    0.01811 =
         0.02161    0.00168    0.01645    0.00001
C23   1    0.291253    0.650110    0.825619    11.00000    0.03171    0.02121 =
         0.02125   -0.00048    0.02061   -0.00005
AFIX  13
H23   2    0.409205    0.634764    0.891235    11.00000   -1.20000
AFIX   0
C24   1    0.160645    0.633388    0.814337    11.00000    0.04180    0.03335 =
         0.03168    0.00004    0.03062    0.00390
AFIX 137
H24A  2    0.041109    0.645762    0.749514    11.00000   -1.50000
H24B  2    0.194224    0.653493    0.865081    11.00000   -1.50000
H24C  2    0.162832    0.590186    0.821182    11.00000   -1.50000
AFIX   0
C25   1    0.310716    0.718051    0.829861    11.00000    0.06028    0.02408 =
         0.03923   -0.00333    0.04261   -0.00338
AFIX 137
H25A  2    0.400132    0.727730    0.841027    11.00000   -1.50000
H25B  2    0.347462    0.734161    0.883545    11.00000   -1.50000
H25C  2    0.196967    0.735593    0.767715    11.00000   -1.50000
AFIX   0
C26   1    0.441652    0.632413    0.771929    11.00000    0.02512    0.02649 =
         0.02854    0.00177    0.02195   -0.00093
AFIX  13
H26   2    0.447835    0.676785    0.771757    11.00000   -1.20000
AFIX   0
C27   1    0.429290    0.608684    0.704596    11.00000    0.03407    0.04462 =
         0.03747   -0.00195    0.03185   -0.00389
AFIX 137
H27A  2    0.445154    0.565377    0.711845    11.00000   -1.50000
H27B  2    0.521930    0.627105    0.722725    11.00000   -1.50000
H27C  2    0.312917    0.618466    0.636351    11.00000   -1.50000
AFIX   0
C28   1    0.615637    0.612317    0.876322    11.00000    0.02735    0.04408 =
         0.03100    0.00647    0.02286    0.00310
AFIX 137
H28A  2    0.632771    0.632274    0.920962    11.00000   -1.50000
H28B  2    0.713294    0.622598    0.894341    11.00000   -1.50000
H28C  2    0.613102    0.569112    0.881016    11.00000   -1.50000
AFIX   0
C29   1    0.046375    0.649831    0.605283    11.00000    0.02824    0.02414 =
         0.02377    0.00562    0.02076    0.00470
AFIX  13
H29   2    0.008231    0.620750    0.558135    11.00000   -1.20000
AFIX   0
C30   1   -0.114121    0.660096    0.571858    11.00000    0.02357    0.03454 =
         0.02524    0.00987    0.01750    0.00719
AFIX 137
H30A  2   -0.147619    0.622526    0.575227    11.00000   -1.50000
H30B  2   -0.213303    0.674790    0.504239    11.00000   -1.50000
H30C  2   -0.084371    0.689557    0.614672    11.00000   -1.50000
AFIX   0
C31   1    0.087682    0.708344    0.592390    11.00000    0.03848    0.03086 =
         0.03416    0.01184    0.02911    0.00589
AFIX 137
H31A  2    0.137426    0.737123    0.641885    11.00000   -1.50000
H31B  2   -0.021479    0.724484    0.526836    11.00000   -1.50000
H31C  2    0.173438    0.700736    0.600229    11.00000   -1.50000
AFIX   0
C32   1    0.165394    0.507257    0.652841    11.00000    0.02358    0.02298 =
         0.02163    0.00147    0.01868    0.00029
AFIX  23
H32A  2    0.241881    0.472049    0.680974    11.00000   -1.20000
H32B  2    0.179300    0.534294    0.625866    11.00000   -1.20000
AFIX   0
C33   1   -0.025726    0.487920    0.572172    11.00000    0.02723    0.02642 =
         0.01785   -0.00096    0.01779   -0.00429
AFIX  23
H33A  2   -0.102566    0.523152    0.543272    11.00000   -1.20000
H33B  2   -0.063263    0.467416    0.519769    11.00000   -1.20000
AFIX   0
N4    3   -0.042825    0.447182    0.613936    11.00000    0.02181    0.02125 =
         0.01901    0.00077    0.01624   -0.00229
HKLF 4

REM  ubmgmx in P21/c #14
REM R1 =  0.0251 for    7879 Fo > 4sig(Fo)  and  0.0256 for all    7983 data
REM    397 parameters refined using      0 restraints

END

WGHT      0.0289     10.1489

REM Highest difference peak  1.142,  deepest hole -1.949,  1-sigma level  0.099
Q1    1   0.2662  0.6232  0.7771  11.00000  0.05    1.14
Q2    1   0.2780  0.4803  0.8622  11.00000  0.05    1.07
Q3    1   0.1976  0.4714  0.8216  11.00000  0.05    1.04
Q4    1   0.2989  0.4732  0.7872  11.00000  0.05    1.02
Q5    1   0.3144  0.4946  0.8419  11.00000  0.05    0.98
Q6    1   0.3173  0.4585  0.8405  11.00000  0.05    0.88
Q7    1   0.1275  0.4720  0.8254  11.00000  0.05    0.86
Q8    1   0.3719  0.3983  0.9795  11.00000  0.05    0.82
Q9    1   0.0719  0.4735  0.7114  11.00000  0.05    0.74
Q10   1   0.1220  0.4481  0.7780  11.00000  0.05    0.74
Q11   1   0.1282  0.4981  0.7838  11.00000  0.05    0.71
Q12   1   0.2293  0.5208  0.8544  11.00000  0.05    0.68
Q13   1   0.4979  0.6306  0.8391  11.00000  0.05    0.65
Q14   1   0.2488  0.4189  0.8181  11.00000  0.05    0.64
Q15   1   0.5615  0.6943  0.8618  11.00000  0.05    0.63
Q16   1   0.2419  0.5231  0.7664  11.00000  0.05    0.63
Q17   1   0.2401  0.4397  0.8643  11.00000  0.05    0.59
Q18   1   0.4120  0.4715  0.9173  11.00000  0.05    0.57
Q19   1   0.0693  0.5230  0.7947  11.00000  0.05    0.53
Q20   1   0.0983  0.4234  0.6859  11.00000  0.05    0.53
;
_shelx_res_checksum              93341
####################################################################### 
# 
# This file contains crystal structure data downloaded from the 
# Cambridge Structural Database (CSD) hosted by the Cambridge 
# Crystallographic Data Centre (CCDC).
# 
# Full information about CCDC data access policies and citation 
# guidelines are available at http://www.ccdc.cam.ac.uk/access/V1 
# 
# Audit and citation data items may have been added by the CCDC. 
# Please retain this information to preserve the provenance of 
# this file and to allow appropriate attribution of the data. 
# 
#######################################################################

data_6
_database_code_depnum_ccdc_archive 'CCDC 1547177'
_audit_update_record             
;
2017-04-30 deposited with the CCDC.
2017-07-05 downloaded from the CCDC.
;

_refine_special_details          
;
Each triisopropyl silyl group is disordered over two orientations. 
In each case the occupancies were allowed to freely refine, converging at final ratios of 0.50:0.50, 0.52:0.48 and  0.55:0.45.
 Chemically equivalent 1,2 N-Si, Si-C and C-C distances within all triisopropyl silyl groups were restrained to be approximately equal. 
Enhanced rigid bond, and similarity thermal restraints were applied to disordered components to aid refinement.
;
_vrf_PLAT971_6                   
;
PROBLEM: Check Calcd Residual Density 0.81A From U1 6.30 eA-3
RESPONSE: Residual density is close to Uranium and present
despite applying the correct absorption correction.
It is not chemically significant.
;
_vrf_PLAT973_6                   
;
PROBLEM: Check Calcd Positive Residual Density on U1 2.58 eA-3
RESPONSE: Residual density is close to Uranium and present
despite applying the correct absorption correction.
It is not chemically significant.
;
_audit_creation_date             2017-04-27
_audit_creation_method           
;
Olex2 1.2
(compiled 2017.03.28 svn.r3405 for OlexSys, GUI svn.r5335)
;
_shelx_SHELXL_version_number     2016/6
_chemical_name_common            ?
_chemical_name_systematic        ?
_chemical_formula_moiety         'C66 H150 N8 Si6 Te U2'
_chemical_formula_sum            'C66 H150 N8 Si6 Te U2'
_chemical_formula_weight         1828.13
_chemical_melting_point          ?
_chemical_oxdiff_formula         'C66 H150 N8 Si6 Te U2'
_chemical_oxdiff_usercomment     
'UBMGNF #12563 for BMG/STL in fomblin oil on micromount'
loop_
_atom_type_symbol
_atom_type_description
_atom_type_scat_dispersion_real
_atom_type_scat_dispersion_imag
_atom_type_scat_source
C C 0.0181 0.0091 'International Tables Vol C Tables 4.2.6.8 and 6.1.1.4'
H H 0.0000 0.0000 'International Tables Vol C Tables 4.2.6.8 and 6.1.1.4'
N N 0.0311 0.0180 'International Tables Vol C Tables 4.2.6.8 and 6.1.1.4'
Si Si 0.2541 0.3302 'International Tables Vol C Tables 4.2.6.8 and 6.1.1.4'
Te Te -0.1759 6.3531 'International Tables Vol C Tables 4.2.6.8 and 6.1.1.4'
U U -4.3638 13.4090 'International Tables Vol C Tables 4.2.6.8 and 6.1.1.4'

_shelx_space_group_comment       
;
The symmetry employed for this shelxl refinement is uniquely defined
by the following loop, which should always be used as a source of
symmetry information in preference to the above space-group names.
They are only intended as comments.
;
_space_group_crystal_system      monoclinic
_space_group_IT_number           14
_space_group_name_H-M_alt        'P 1 21/n 1'
_space_group_name_Hall           '-P 2yn'
loop_
_space_group_symop_operation_xyz
'x, y, z'
'-x+1/2, y+1/2, -z+1/2'
'-x, -y, -z'
'x-1/2, -y-1/2, z-1/2'

_cell_length_a                   13.8022(3)
_cell_length_b                   16.3751(5)
_cell_length_c                   18.0985(6)
_cell_angle_alpha                90
_cell_angle_beta                 92.474(3)
_cell_angle_gamma                90
_cell_volume                     4086.7(2)
_cell_formula_units_Z            2
_cell_measurement_reflns_used    8669
_cell_measurement_temperature    120(2)
_cell_measurement_theta_max      74.8710
_cell_measurement_theta_min      3.7240
_shelx_estimated_absorpt_T_max   ?
_shelx_estimated_absorpt_T_min   ?
_exptl_absorpt_coefficient_mu    14.963
_exptl_absorpt_correction_T_max  0.263
_exptl_absorpt_correction_T_min  0.079
_exptl_absorpt_correction_type   gaussian
_exptl_absorpt_process_details   
;
CrysAlisPro, Agilent Technologies,
Version 1.171.36.28 (release 01-02-2013 CrysAlis171 .NET)
(compiled Feb  1 2013,16:14:44)
Numerical absorption correction based on gaussian integration over
			a multifaceted crystal model
;
_exptl_absorpt_special_details   ?
_exptl_crystal_colour            red
_exptl_crystal_colour_primary    red
_exptl_crystal_density_diffrn    1.486
_exptl_crystal_density_meas      ?
_exptl_crystal_density_method    'not measured'
_exptl_crystal_description       block
_exptl_crystal_F_000             1844
_exptl_crystal_size_max          0.312
_exptl_crystal_size_mid          0.2502
_exptl_crystal_size_min          0.2097
_exptl_transmission_factor_max   ?
_exptl_transmission_factor_min   ?
_diffrn_reflns_av_R_equivalents  0.0615
_diffrn_reflns_av_unetI/netI     0.0612
_diffrn_reflns_Laue_measured_fraction_full 0.996
_diffrn_reflns_Laue_measured_fraction_max 0.963
_diffrn_reflns_limit_h_max       15
_diffrn_reflns_limit_h_min       -17
_diffrn_reflns_limit_k_max       20
_diffrn_reflns_limit_k_min       -16
_diffrn_reflns_limit_l_max       15
_diffrn_reflns_limit_l_min       -22
_diffrn_reflns_number            16902
_diffrn_reflns_point_group_measured_fraction_full 0.996
_diffrn_reflns_point_group_measured_fraction_max 0.963
_diffrn_reflns_theta_full        67.684
_diffrn_reflns_theta_max         75.005
_diffrn_reflns_theta_min         3.642
_diffrn_ambient_temperature      120(2)
_diffrn_detector_area_resol_mean 10.3613
_diffrn_measured_fraction_theta_full 0.996
_diffrn_measured_fraction_theta_max 0.963
_diffrn_measurement_details      
;
#__ type_ start__ end____ width___ exp.time_
  1 omega  -85.00   -8.00   1.0000    5.0000
omega____ theta____ kappa____ phi______ frames
    -      -38.5000  125.0000  -30.0000 77

#__ type_ start__ end____ width___ exp.time_
  2 omega  -46.00    3.00   1.0000    5.0000
omega____ theta____ kappa____ phi______ frames
    -      -38.5000   38.0000 -120.0000 49

#__ type_ start__ end____ width___ exp.time_
  3 omega  -98.00  -17.00   1.0000    5.0000
omega____ theta____ kappa____ phi______ frames
    -      -38.5000  -77.0000  120.0000 81

#__ type_ start__ end____ width___ exp.time_
  4 omega   61.00   89.00   1.0000    5.0000
omega____ theta____ kappa____ phi______ frames
    -       43.1627 -125.0000 -180.0000 28

#__ type_ start__ end____ width___ exp.time_
  5 omega   90.00  173.00   1.0000   25.0000
omega____ theta____ kappa____ phi______ frames
    -      107.0972   30.0000  -30.0000 83

#__ type_ start__ end____ width___ exp.time_
  6 omega  118.00  153.00   1.0000   25.0000
omega____ theta____ kappa____ phi______ frames
    -      107.0972  125.0000   90.0000 35

#__ type_ start__ end____ width___ exp.time_
  7 omega   42.00   91.00   1.0000   25.0000
omega____ theta____ kappa____ phi______ frames
    -      107.0972  -30.0000    0.0000 49

#__ type_ start__ end____ width___ exp.time_
  8 omega   38.00  120.00   1.0000   25.0000
omega____ theta____ kappa____ phi______ frames
    -      107.0972 -125.0000   30.0000 82

#__ type_ start__ end____ width___ exp.time_
  9 omega   55.00   89.00   1.0000   25.0000
omega____ theta____ kappa____ phi______ frames
    -      107.0972  -45.0000  -30.0000 34

#__ type_ start__ end____ width___ exp.time_
 10 omega   39.00   71.00   1.0000   25.0000
omega____ theta____ kappa____ phi______ frames
    -      107.0972  -45.0000   60.0000 32

#__ type_ start__ end____ width___ exp.time_
 11 omega   56.00  129.00   1.0000   25.0000
omega____ theta____ kappa____ phi______ frames
    -      107.0972  -61.0000 -180.0000 73

#__ type_ start__ end____ width___ exp.time_
 12 omega   28.00  102.00   1.0000   25.0000
omega____ theta____ kappa____ phi______ frames
    -      107.0972  -95.0000 -150.0000 74

#__ type_ start__ end____ width___ exp.time_
 13 omega   38.00   84.00   1.0000   25.0000
omega____ theta____ kappa____ phi______ frames
    -      107.0972  -30.0000   60.0000 46
;
_diffrn_measurement_device_type  'SuperNova, Dual, Cu at zero, Atlas'
_diffrn_measurement_method       '\w scans'
_diffrn_orient_matrix_UB_11      -0.0779384000
_diffrn_orient_matrix_UB_12      0.0107500000
_diffrn_orient_matrix_UB_13      0.0577042000
_diffrn_orient_matrix_UB_21      0.0191801000
_diffrn_orient_matrix_UB_22      0.0926270000
_diffrn_orient_matrix_UB_23      0.0015960000
_diffrn_orient_matrix_UB_31      -0.0777229000
_diffrn_orient_matrix_UB_32      0.0120243000
_diffrn_orient_matrix_UB_33      -0.0627287000
_diffrn_radiation_monochromator  mirror
_diffrn_radiation_type           CuK\a
_diffrn_radiation_wavelength     1.54184
_diffrn_source                   'SuperNova (Cu) X-ray Source'
_diffrn_standards_number         0
_reflns_Friedel_coverage         0.000
_reflns_Friedel_fraction_full    .
_reflns_Friedel_fraction_max     .
_reflns_number_gt                7122
_reflns_number_total             8115
_reflns_odcompleteness_completeness 99.66
_reflns_odcompleteness_iscentric 1
_reflns_odcompleteness_theta     67.13
_reflns_special_details          
;
 Reflections were merged by SHELXL according to the crystal
 class for the calculation of statistics and refinement.
 
 _reflns_Friedel_fraction is defined as the number of unique
 Friedel pairs measured divided by the number that would be
 possible theoretically, ignoring centric projections and
 systematic absences.
;
_reflns_threshold_expression     'I > 2\s(I)'
_computing_cell_refinement       
;
CrysAlisPro, Agilent Technologies,
Version 1.171.36.28 (release 01-02-2013 CrysAlis171 .NET)
(compiled Feb  1 2013,16:14:44)
;
_computing_data_collection       
;
CrysAlisPro, Agilent Technologies,
Version 1.171.36.28 (release 01-02-2013 CrysAlis171 .NET)
(compiled Feb  1 2013,16:14:44)
;
_computing_data_reduction        
;
CrysAlisPro, Agilent Technologies,
Version 1.171.36.28 (release 01-02-2013 CrysAlis171 .NET)
(compiled Feb  1 2013,16:14:44)
;
_computing_molecular_graphics    'Olex2 (Dolomanov et al., 2009)'
_computing_publication_material  'Olex2 (Dolomanov et al., 2009)'
_computing_structure_refinement  'ShelXL (Sheldrick, 2015)'
_computing_structure_solution    'SHELXS-2012 (Sheldrick, 2012)'
_refine_diff_density_max         5.899
_refine_diff_density_min         -2.262
_refine_diff_density_rms         0.337
_refine_ls_extinction_coef       .
_refine_ls_extinction_method     none
_refine_ls_goodness_of_fit_ref   1.143
_refine_ls_hydrogen_treatment    constr
_refine_ls_matrix_type           full
_refine_ls_number_parameters     680
_refine_ls_number_reflns         8115
_refine_ls_number_restraints     1911
_refine_ls_R_factor_all          0.0897
_refine_ls_R_factor_gt           0.0814
_refine_ls_restrained_S_all      1.056
_refine_ls_shift/su_max          0.001
_refine_ls_shift/su_mean         0.000
_refine_ls_structure_factor_coef Fsqd
_refine_ls_weighting_details     
'w=1/[\s^2^(Fo^2^)+(0.1138P)^2^+64.7301P] where P=(Fo^2^+2Fc^2^)/3'
_refine_ls_weighting_scheme      calc
_refine_ls_wR_factor_gt          0.2110
_refine_ls_wR_factor_ref         0.2190
_olex2_refinement_description    
;
1. Fixed Uiso
 At 1.2 times of:
  All C(H) groups, All C(H,H) groups
 At 1.5 times of:
  All C(H,H,H) groups
2. Restrained distances
 Si2-N2 \\sim Si2A-N2 \\sim Si1-N1 \\sim Si1A-N1 \\sim Si3A-N3 \\sim Si3-N3
 with sigma of 0.01
 Si3A-C29A \\sim Si3-C29 \\sim Si3-C23 \\sim Si3A-C23A \\sim Si3-C26 \\sim
Si3A-C26A \\sim Si1-C4 ~
 Si1A-C4A \\sim Si1-C1 \\sim Si1A-C1A \\sim Si1A-C7A \\sim Si1-C7 \\sim Si2-C18
\\sim Si2-C12 \\sim Si2A-
 C12A \\sim Si2A-C18A \\sim Si2A-C15A \\sim Si2-C15
 with sigma of 0.02
 C19A-C18A \\sim C20A-C18A \\sim C19-C18 \\sim C20-C18 \\sim C13-C12 \\sim
C14-C12 \\sim C13A-C12A ~
 C14A-C12A \\sim C16-C15 \\sim C17-C15 \\sim C17A-C15A \\sim C16A-C15A \\sim
C31-C29 \\sim C30-C29 ~
 C30A-C29A \\sim C31A-C29A \\sim C28-C26 \\sim C27-C26 \\sim C28A-C26A \\sim
C27A-C26A \\sim C24A-C23A
 \\sim C25A-C23A \\sim C25-C23 \\sim C24-C23 \\sim C8A-C7A \\sim C8-C7 \\sim
C9-C7 \\sim C9A-C7A \\sim C5A-C4A
 \\sim C5-C4 \\sim C6A-C4A \\sim C6-C4 \\sim C2-C1 \\sim C2A-C1A \\sim C3-C1
\\sim C3A-C1A
 with sigma of 0.02
3. Uiso/Uaniso restraints and constraints
Si1 \\sim Si1A \\sim C1 \\sim C2 \\sim C2A \\sim C4 \\sim C4A \\sim C5 \\sim
C5A \\sim C6 \\sim C6A \\sim C7 \\sim C7A \\sim C8 \\sim C8A \\sim C9 \\sim C9A
\\sim C1A \\sim C3 \\sim C3A \\sim Si2 \\sim C12 \\sim C12A \\sim C13 \\sim
C13A \\sim C14 \\sim C14A \\sim C15 \\sim C15A \\sim C16 \\sim C16A \\sim C17
\\sim C17A \\sim C18 \\sim C19 \\sim C18A \\sim C19A \\sim C20 \\sim C20A \\sim
Si2A \\sim Si3 \\sim Si3A \\sim C23 \\sim C23A \\sim C24 \\sim C24A \\sim C25
\\sim C25A \\sim C26 \\sim C26A \\sim C27 \\sim C27A \\sim C28 \\sim C28A \\sim
C29 \\sim C29A \\sim C30 \\sim C30A \\sim C31 \\sim C31A: within 2A with sigma
of 0.01 and sigma for terminal atoms of 0.02
4. Rigid body (RIGU) restrains
 Si2, Si2A, C12, C12A, C13, C13A, C14, C14A, C15, C15A, C16, C16A, C17, C17A,
 C18, C18A, C19, C19A, C20, C20A, Si3, C25, C26, C26A, C28, C28A, C29, C29A,
 C30, C30A, C31, C31A, Si3A, C23, C23A, C24, C24A, C25A, C27, C27A, Si1, Si1A,
 C1, C1A, C2, C2A, C3, C3A, C4, C4A, C5, C5A, C6, C6A, C7, C7A, C8, C8A, C9,
 C9A, N2
 with sigma for 1-2 distances of 0.004 and sigma for 1-3 distances of 0.004
5. Others
 Sof(Si3A)=Sof(C23A)=Sof(H23A)=Sof(C24A)=Sof(H24D)=Sof(H24E)=Sof(H24F)=
 Sof(C25A)=Sof(H25D)=Sof(H25E)=Sof(H25F)=Sof(C26A)=Sof(H26A)=Sof(C27A)=
 Sof(H27D)=Sof(H27E)=Sof(H27F)=Sof(C28A)=Sof(H28D)=Sof(H28E)=Sof(H28F)=
 Sof(C29A)=Sof(H29A)=Sof(C30A)=Sof(H30D)=Sof(H30E)=Sof(H30F)=Sof(C31A)=
 Sof(H31D)=Sof(H31E)=Sof(H31F)=1-FVAR(1)
 Sof(Si3)=Sof(C23)=Sof(H23)=Sof(C24)=Sof(H24A)=Sof(H24B)=Sof(H24C)=Sof(C25)=
 Sof(H25A)=Sof(H25B)=Sof(H25C)=Sof(C26)=Sof(H26)=Sof(C27)=Sof(H27A)=Sof(H27B)=
 Sof(H27C)=Sof(C28)=Sof(H28A)=Sof(H28B)=Sof(H28C)=Sof(C29)=Sof(H29)=Sof(C30)=
 Sof(H30A)=Sof(H30B)=Sof(H30C)=Sof(C31)=Sof(H31A)=Sof(H31B)=Sof(H31C)=FVAR(1)
 Sof(Si1A)=Sof(C1A)=Sof(H1A)=Sof(C2A)=Sof(H2AA)=Sof(H2AB)=Sof(H2AC)=Sof(C3A)=
 Sof(H3AA)=Sof(H3AB)=Sof(H3AC)=Sof(C4A)=Sof(H4A)=Sof(C5A)=Sof(H5AA)=Sof(H5AB)=
 Sof(H5AC)=Sof(C6A)=Sof(H6AA)=Sof(H6AB)=Sof(H6AC)=Sof(C7A)=Sof(H7A)=Sof(C8A)=
 Sof(H8AA)=Sof(H8AB)=Sof(H8AC)=Sof(C9A)=Sof(H9AA)=Sof(H9AB)=Sof(H9AC)=1-FVAR(2)
 Sof(Si1)=Sof(C1)=Sof(H1)=Sof(C2)=Sof(H2A)=Sof(H2B)=Sof(H2C)=Sof(C3)=Sof(H3A)=
 Sof(H3B)=Sof(H3C)=Sof(C4)=Sof(H4)=Sof(C5)=Sof(H5A)=Sof(H5B)=Sof(H5C)=Sof(C6)=
 Sof(H6A)=Sof(H6B)=Sof(H6C)=Sof(C7)=Sof(H7)=Sof(C8)=Sof(H8A)=Sof(H8B)=Sof(H8C)=
 Sof(C9)=Sof(H9A)=Sof(H9B)=Sof(H9C)=FVAR(2)
 Sof(Si2A)=Sof(C12A)=Sof(H12A)=Sof(C13A)=Sof(H13D)=Sof(H13E)=Sof(H13F)=
 Sof(C14A)=Sof(H14D)=Sof(H14E)=Sof(H14F)=Sof(C15A)=Sof(H15A)=Sof(C16A)=
 Sof(H16D)=Sof(H16E)=Sof(H16F)=Sof(C17A)=Sof(H17D)=Sof(H17E)=Sof(H17F)=
 Sof(C18A)=Sof(H18A)=Sof(C19A)=Sof(H19D)=Sof(H19E)=Sof(H19F)=Sof(C20A)=
 Sof(H20D)=Sof(H20E)=Sof(H20F)=1-FVAR(3)
 Sof(Si2)=Sof(C12)=Sof(H12)=Sof(C13)=Sof(H13A)=Sof(H13B)=Sof(H13C)=Sof(C14)=
 Sof(H14A)=Sof(H14B)=Sof(H14C)=Sof(C15)=Sof(H15)=Sof(C16)=Sof(H16A)=Sof(H16B)=
 Sof(H16C)=Sof(C17)=Sof(H17A)=Sof(H17B)=Sof(H17C)=Sof(C18)=Sof(H18)=Sof(C19)=
 Sof(H19A)=Sof(H19B)=Sof(H19C)=Sof(C20)=Sof(H20A)=Sof(H20B)=Sof(H20C)=FVAR(3)
6.a Ternary CH refined with riding coordinates:
 C1(H1), C1A(H1A), C4(H4), C4A(H4A), C7(H7), C7A(H7A), C12(H12), C12A(H12A),
 C15(H15), C15A(H15A), C18(H18), C18A(H18A), C23(H23), C23A(H23A), C26(H26),
 C26A(H26A), C29(H29), C29A(H29A)
6.b Secondary CH2 refined with riding coordinates:
 C10(H10A,H10B), C11(H11A,H11B), C21(H21A,H21B), C22(H22A,H22B), C32(H32A,
 H32B), C33(H33A,H33B)
6.c Idealised Me refined as rotating group:
 C2(H2A,H2B,H2C), C2A(H2AA,H2AB,H2AC), C3(H3A,H3B,H3C), C3A(H3AA,H3AB,H3AC),
 C5(H5A,H5B,H5C), C5A(H5AA,H5AB,H5AC), C6(H6A,H6B,H6C), C6A(H6AA,H6AB,H6AC),
 C8(H8A,H8B,H8C), C8A(H8AA,H8AB,H8AC), C9(H9A,H9B,H9C), C9A(H9AA,H9AB,H9AC),
 C13(H13A,H13B,H13C), C13A(H13D,H13E,H13F), C14(H14A,H14B,H14C), C14A(H14D,H14E,
 H14F), C16(H16A,H16B,H16C), C16A(H16D,H16E,H16F), C17(H17A,H17B,H17C),
 C17A(H17D,H17E,H17F), C19(H19A,H19B,H19C), C19A(H19D,H19E,H19F), C20(H20A,H20B,
 H20C), C20A(H20D,H20E,H20F), C24(H24A,H24B,H24C), C24A(H24D,H24E,H24F),
 C25(H25A,H25B,H25C), C25A(H25D,H25E,H25F), C27(H27A,H27B,H27C), C27A(H27D,H27E,
 H27F), C28(H28A,H28B,H28C), C28A(H28D,H28E,H28F), C30(H30A,H30B,H30C),
 C30A(H30D,H30E,H30F), C31(H31A,H31B,H31C), C31A(H31D,H31E,H31F)
;
_atom_sites_solution_hydrogens   geom
_atom_sites_solution_primary     direct
_atom_sites_solution_secondary   difmap
loop_
_atom_site_label
_atom_site_type_symbol
_atom_site_fract_x
_atom_site_fract_y
_atom_site_fract_z
_atom_site_U_iso_or_equiv
_atom_site_adp_type
_atom_site_occupancy
_atom_site_site_symmetry_order
_atom_site_calc_flag
_atom_site_refinement_flags_posn
_atom_site_refinement_flags_adp
_atom_site_refinement_flags_occupancy
_atom_site_disorder_assembly
_atom_site_disorder_group
U1 U 0.06059(3) 0.85197(2) 0.09636(2) 0.02857(17) Uani 1 1 d . . . . .
Te1 Te 0.000000 1.000000 0.000000 0.0374(3) Uani 1 2 d S T P . .
N1 N 0.0215(8) 0.7350(6) 0.0402(6) 0.040(2) Uani 1 1 d D . . . .
Si1 Si -0.0595(8) 0.6910(7) -0.0268(5) 0.033(2) Uani 0.448(15) 1 d D U . A 1
Si1A Si -0.0861(6) 0.7041(6) -0.0122(5) 0.0353(18) Uani 0.552(15) 1 d D U . A 2
C1 C -0.1504(18) 0.7775(14) -0.0377(13) 0.035(3) Uani 0.448(15) 1 d D U . A 1
H1 H -0.114525 0.825576 -0.053563 0.042 Uiso 0.448(15) 1 calc R . . A 1
C1A C -0.1845(14) 0.7855(12) -0.0176(11) 0.035(3) Uani 0.552(15) 1 d D U . A 2
H1A H -0.159381 0.829515 -0.048143 0.042 Uiso 0.552(15) 1 calc R . . A 2
C2 C -0.230(2) 0.762(2) -0.0966(16) 0.048(5) Uani 0.448(15) 1 d D U . A 1
H2A H -0.201091 0.741746 -0.140592 0.072 Uiso 0.448(15) 1 calc GR . . A 1
H2B H -0.263893 0.811475 -0.107546 0.072 Uiso 0.448(15) 1 calc GR . . A 1
H2C H -0.273878 0.721612 -0.078992 0.072 Uiso 0.448(15) 1 calc GR . . A 1
C2A C -0.2766(18) 0.7551(16) -0.0585(13) 0.044(4) Uani 0.552(15) 1 d D U . A 2
H2AA H -0.260010 0.730124 -0.104257 0.067 Uiso 0.552(15) 1 calc GR . . A 2
H2AB H -0.319417 0.800338 -0.068551 0.067 Uiso 0.552(15) 1 calc GR . . A 2
H2AC H -0.308162 0.715795 -0.028455 0.067 Uiso 0.552(15) 1 calc GR . . A 2
C3 C -0.200(2) 0.802(2) 0.0322(15) 0.038(5) Uani 0.448(15) 1 d D U . A 1
H3A H -0.234970 0.755533 0.050570 0.056 Uiso 0.448(15) 1 calc GR . . A 1
H3B H -0.245229 0.845330 0.021236 0.056 Uiso 0.448(15) 1 calc GR . . A 1
H3C H -0.152832 0.819411 0.068967 0.056 Uiso 0.448(15) 1 calc GR . . A 1
C3A C -0.2063(18) 0.8245(17) 0.0561(12) 0.036(4) Uani 0.552(15) 1 d D U . A 2
H3AA H -0.212209 0.782654 0.092747 0.054 Uiso 0.552(15) 1 calc GR . . A 2
H3AB H -0.265934 0.854559 0.051045 0.054 Uiso 0.552(15) 1 calc GR . . A 2
H3AC H -0.154508 0.860867 0.070931 0.054 Uiso 0.552(15) 1 calc GR . . A 2
C4 C -0.108(2) 0.5887(13) 0.0065(12) 0.034(3) Uani 0.448(15) 1 d D U . A 1
H4 H -0.051183 0.553526 0.015861 0.041 Uiso 0.448(15) 1 calc R . . A 1
C4A C -0.1351(18) 0.6043(11) 0.0267(10) 0.036(3) Uani 0.552(15) 1 d D U . A 2
H4A H -0.077524 0.572713 0.042331 0.043 Uiso 0.552(15) 1 calc R . . A 2
C5 C -0.161(3) 0.592(2) 0.0782(15) 0.040(5) Uani 0.448(15) 1 d D U . A 1
H5A H -0.127301 0.627613 0.112583 0.060 Uiso 0.448(15) 1 calc GR . . A 1
H5B H -0.164216 0.538106 0.098984 0.060 Uiso 0.448(15) 1 calc GR . . A 1
H5C H -0.225761 0.612136 0.068364 0.060 Uiso 0.448(15) 1 calc GR . . A 1
C5A C -0.193(2) 0.6132(18) 0.0959(13) 0.043(5) Uani 0.552(15) 1 d D U . A 2
H5AA H -0.252941 0.641046 0.083723 0.064 Uiso 0.552(15) 1 calc GR . . A 2
H5AB H -0.156274 0.644015 0.132417 0.064 Uiso 0.552(15) 1 calc GR . . A 2
H5AC H -0.206944 0.560037 0.115279 0.064 Uiso 0.552(15) 1 calc GR . . A 2
C6 C -0.171(2) 0.547(2) -0.0528(16) 0.037(5) Uani 0.448(15) 1 d D U . A 1
H6A H -0.228441 0.578419 -0.063000 0.055 Uiso 0.448(15) 1 calc GR . . A 1
H6B H -0.188899 0.493375 -0.035726 0.055 Uiso 0.448(15) 1 calc GR . . A 1
H6C H -0.135680 0.541269 -0.097068 0.055 Uiso 0.448(15) 1 calc GR . . A 1
C6A C -0.192(2) 0.5494(17) -0.0279(13) 0.039(5) Uani 0.552(15) 1 d D U . A 2
H6AA H -0.258941 0.564976 -0.029828 0.058 Uiso 0.552(15) 1 calc GR . . A 2
H6AB H -0.185942 0.493569 -0.012085 0.058 Uiso 0.552(15) 1 calc GR . . A 2
H6AC H -0.166269 0.555027 -0.076137 0.058 Uiso 0.552(15) 1 calc GR . . A 2
C7 C -0.004(2) 0.6691(14) -0.1187(11) 0.038(3) Uani 0.448(15) 1 d D U . A 1
H7 H -0.059055 0.655975 -0.152640 0.045 Uiso 0.448(15) 1 calc R . . A 1
C7A C -0.052(2) 0.6811(12) -0.1108(9) 0.040(3) Uani 0.552(15) 1 d D U . A 2
H7A H -0.109058 0.653386 -0.133555 0.048 Uiso 0.552(15) 1 calc R . . A 2
C8 C 0.041(3) 0.7451(17) -0.1508(16) 0.049(5) Uani 0.448(15) 1 d D U . A 1
H8A H -0.006371 0.787892 -0.154517 0.073 Uiso 0.448(15) 1 calc GR . . A 1
H8B H 0.063643 0.733055 -0.199069 0.073 Uiso 0.448(15) 1 calc GR . . A 1
H8C H 0.094852 0.762508 -0.119128 0.073 Uiso 0.448(15) 1 calc GR . . A 1
C8A C -0.041(2) 0.7582(14) -0.1557(13) 0.048(4) Uani 0.552(15) 1 d D U . A 2
H8AA H -0.100439 0.788525 -0.156866 0.071 Uiso 0.552(15) 1 calc GR . . A 2
H8AB H -0.025020 0.744144 -0.205260 0.071 Uiso 0.552(15) 1 calc GR . . A 2
H8AC H 0.010223 0.791002 -0.133499 0.071 Uiso 0.552(15) 1 calc GR . . A 2
C9 C 0.064(3) 0.597(2) -0.124(2) 0.047(5) Uani 0.448(15) 1 d D U . A 1
H9A H 0.123334 0.608980 -0.095719 0.071 Uiso 0.448(15) 1 calc GR . . A 1
H9B H 0.078316 0.588107 -0.174466 0.071 Uiso 0.448(15) 1 calc GR . . A 1
H9C H 0.034419 0.549616 -0.103998 0.071 Uiso 0.448(15) 1 calc GR . . A 1
C9A C 0.031(2) 0.6202(18) -0.1159(15) 0.048(4) Uani 0.552(15) 1 d D U . A 2
H9AA H 0.088900 0.643637 -0.094247 0.071 Uiso 0.552(15) 1 calc GR . . A 2
H9AB H 0.039947 0.607433 -0.166843 0.071 Uiso 0.552(15) 1 calc GR . . A 2
H9AC H 0.015058 0.571251 -0.089742 0.071 Uiso 0.552(15) 1 calc GR . . A 2
C10 C 0.0935(13) 0.6689(10) 0.0593(8) 0.051(4) Uani 1 1 d . . . . .
H10A H 0.158574 0.687432 0.049779 0.061 Uiso 1 1 calc R . . . .
H10B H 0.079695 0.620910 0.029193 0.061 Uiso 1 1 calc R . . . .
C11 C 0.0861(15) 0.6480(8) 0.1412(8) 0.051(4) Uani 1 1 d . . . . .
H11A H 0.021334 0.628635 0.150577 0.061 Uiso 1 1 calc R . . . .
H11B H 0.132045 0.605334 0.155197 0.061 Uiso 1 1 calc R . . . .
N2 N -0.0168(8) 0.8612(7) 0.2001(6) 0.049(3) Uani 1 1 d D U . . .
Si2 Si -0.0493(5) 0.9536(5) 0.2492(4) 0.0375(15) Uani 0.515(10) 1 d D U . B 1
Si2A Si -0.0804(5) 0.9216(5) 0.2600(4) 0.0343(15) Uani 0.485(10) 1 d D U . B 2
C12 C 0.0288(16) 1.0456(12) 0.2283(13) 0.042(3) Uani 0.515(10) 1 d D U . B 1
H12 H -0.000725 1.070573 0.183616 0.051 Uiso 0.515(10) 1 calc R . . B 1
C12A C -0.0296(16) 1.0251(11) 0.2350(13) 0.041(3) Uani 0.485(10) 1 d D U . B 2
H12A H -0.052284 1.036429 0.183968 0.049 Uiso 0.485(10) 1 calc R . . B 2
C13 C 0.033(2) 1.1124(17) 0.2869(15) 0.051(4) Uani 0.515(10) 1 d D U . B 1
H13A H -0.032141 1.126563 0.299429 0.077 Uiso 0.515(10) 1 calc GR . . B 1
H13B H 0.064310 1.159719 0.267924 0.077 Uiso 0.515(10) 1 calc GR . . B 1
H13C H 0.068097 1.093158 0.330239 0.077 Uiso 0.515(10) 1 calc GR . . B 1
C13A C -0.068(2) 1.0934(18) 0.2825(16) 0.052(5) Uani 0.485(10) 1 d D U . B 2
H13D H -0.043371 1.086839 0.332537 0.078 Uiso 0.485(10) 1 calc GR . . B 2
H13E H -0.137523 1.091506 0.281072 0.078 Uiso 0.485(10) 1 calc GR . . B 2
H13F H -0.047180 1.145120 0.263754 0.078 Uiso 0.485(10) 1 calc GR . . B 2
C14 C 0.1336(16) 1.0264(16) 0.2105(16) 0.042(4) Uani 0.515(10) 1 d D U . B 1
H14A H 0.169208 1.010401 0.254875 0.063 Uiso 0.515(10) 1 calc GR . . B 1
H14B H 0.163020 1.073996 0.190097 0.063 Uiso 0.515(10) 1 calc GR . . B 1
H14C H 0.134482 0.982623 0.175175 0.063 Uiso 0.515(10) 1 calc GR . . B 1
C14A C 0.0803(17) 1.0272(18) 0.2363(18) 0.043(4) Uani 0.485(10) 1 d D U . B 2
H14D H 0.105613 1.014997 0.285247 0.064 Uiso 0.485(10) 1 calc GR . . B 2
H14E H 0.101519 1.080522 0.222038 0.064 Uiso 0.485(10) 1 calc GR . . B 2
H14F H 0.103282 0.987342 0.202263 0.064 Uiso 0.485(10) 1 calc GR . . B 2
C15 C -0.0403(15) 0.9311(17) 0.3528(8) 0.039(3) Uani 0.515(10) 1 d D U . B 1
H15 H -0.067862 0.876366 0.357645 0.046 Uiso 0.515(10) 1 calc R . . B 1
C15A C -0.0571(15) 0.8912(17) 0.3604(8) 0.036(3) Uani 0.485(10) 1 d D U . B 2
H15A H -0.068738 0.832285 0.362986 0.043 Uiso 0.485(10) 1 calc R . . B 2
C16 C -0.0977(19) 0.9845(16) 0.4042(12) 0.040(4) Uani 0.515(10) 1 d D U . B 1
H16A H -0.071888 1.038957 0.404462 0.060 Uiso 0.515(10) 1 calc GR . . B 1
H16B H -0.092883 0.962469 0.453345 0.060 Uiso 0.515(10) 1 calc GR . . B 1
H16C H -0.164503 0.985737 0.387097 0.060 Uiso 0.515(10) 1 calc GR . . B 1
C16A C -0.1283(18) 0.9308(17) 0.4109(14) 0.039(4) Uiso 0.485(10) 1 d D U . B 2
H16D H -0.129022 0.988768 0.402692 0.059 Uiso 0.485(10) 1 calc GR . . B 2
H16E H -0.108911 0.919823 0.461465 0.059 Uiso 0.485(10) 1 calc GR . . B 2
H16F H -0.191935 0.909028 0.400369 0.059 Uiso 0.485(10) 1 calc GR . . B 2
C17 C 0.0647(17) 0.923(2) 0.3820(19) 0.037(5) Uani 0.515(10) 1 d D U . B 1
H17A H 0.099396 0.887734 0.350047 0.056 Uiso 0.515(10) 1 calc GR . . B 1
H17B H 0.066030 0.900259 0.430973 0.056 Uiso 0.515(10) 1 calc GR . . B 1
H17C H 0.094799 0.975873 0.383527 0.056 Uiso 0.515(10) 1 calc GR . . B 1
C17A C 0.0455(18) 0.905(3) 0.392(2) 0.040(5) Uani 0.485(10) 1 d D U . B 2
H17D H 0.091107 0.884077 0.358181 0.060 Uiso 0.485(10) 1 calc GR . . B 2
H17E H 0.053834 0.877540 0.438571 0.060 Uiso 0.485(10) 1 calc GR . . B 2
H17F H 0.056330 0.962587 0.398928 0.060 Uiso 0.485(10) 1 calc GR . . B 2
C18 C -0.1794(11) 0.9842(13) 0.2208(13) 0.039(3) Uani 0.515(10) 1 d D U . B 1
H18 H -0.181639 0.984325 0.166584 0.047 Uiso 0.515(10) 1 calc R . . B 1
C18A C -0.2157(11) 0.9242(15) 0.2388(14) 0.039(3) Uani 0.485(10) 1 d D U . B 2
H18A H -0.244290 0.954472 0.279238 0.046 Uiso 0.485(10) 1 calc R . . B 2
C19 C -0.2132(19) 1.0691(14) 0.2423(13) 0.043(4) Uani 0.515(10) 1 d D U . B 1
H19A H -0.215595 1.072583 0.295177 0.065 Uiso 0.515(10) 1 calc GR . . B 1
H19B H -0.276569 1.079136 0.220303 0.065 Uiso 0.515(10) 1 calc GR . . B 1
H19C H -0.168646 1.109202 0.225130 0.065 Uiso 0.515(10) 1 calc GR . . B 1
C19A C -0.241(2) 0.972(2) 0.1682(13) 0.044(4) Uani 0.485(10) 1 d D U . B 2
H19D H -0.209046 1.023611 0.170104 0.067 Uiso 0.485(10) 1 calc GR . . B 2
H19E H -0.309832 0.979469 0.163433 0.067 Uiso 0.485(10) 1 calc GR . . B 2
H19F H -0.219809 0.941247 0.126365 0.067 Uiso 0.485(10) 1 calc GR . . B 2
C20 C -0.254(2) 0.9204(19) 0.2418(17) 0.048(4) Uani 0.515(10) 1 d D U . B 1
H20A H -0.317727 0.940849 0.230899 0.072 Uiso 0.515(10) 1 calc GR . . B 1
H20B H -0.245790 0.908775 0.293739 0.072 Uiso 0.515(10) 1 calc GR . . B 1
H20C H -0.243779 0.871306 0.214111 0.072 Uiso 0.515(10) 1 calc GR . . B 1
C20A C -0.262(2) 0.8401(17) 0.2375(17) 0.047(5) Uani 0.485(10) 1 d D U . B 2
H20D H -0.238069 0.808793 0.197490 0.071 Uiso 0.485(10) 1 calc GR . . B 2
H20E H -0.331480 0.845668 0.230809 0.071 Uiso 0.485(10) 1 calc GR . . B 2
H20F H -0.247187 0.812680 0.283458 0.071 Uiso 0.485(10) 1 calc GR . . B 2
C21 C -0.0437(10) 0.7750(14) 0.2258(7) 0.061(5) Uani 1 1 d . . . . .
H21A H -0.086979 0.778561 0.266491 0.074 Uiso 1 1 calc R . . . .
H21B H -0.076998 0.745755 0.185547 0.074 Uiso 1 1 calc R . . . .
C22 C 0.0452(11) 0.7307(11) 0.2497(7) 0.052(4) Uani 1 1 d . . . . .
H22A H 0.028813 0.676778 0.267609 0.063 Uiso 1 1 calc R . . . .
H22B H 0.079155 0.760076 0.289448 0.063 Uiso 1 1 calc R . . . .
N3 N 0.2180(7) 0.8503(7) 0.1249(7) 0.049(3) Uani 1 1 d D . . . .
Si3 Si 0.3255(5) 0.8907(5) 0.0905(4) 0.0341(15) Uani 0.499(10) 1 d D U . C 1
Si3A Si 0.3237(5) 0.8564(6) 0.0697(5) 0.0420(17) Uani 0.501(10) 1 d D U . C 2
C23 C 0.2821(16) 0.9254(14) -0.0054(9) 0.040(3) Uani 0.499(10) 1 d D U . C 1
H23 H 0.235643 0.969819 0.001247 0.048 Uiso 0.499(10) 1 calc R . . C 1
C23A C 0.2931(16) 0.8683(16) -0.0337(9) 0.044(3) Uani 0.501(10) 1 d D U . C 2
H23A H 0.261458 0.921633 -0.039512 0.052 Uiso 0.501(10) 1 calc R . . C 2
C24 C 0.229(2) 0.8591(16) -0.0504(15) 0.044(5) Uani 0.499(10) 1 d D U . C 1
H24A H 0.274809 0.818110 -0.064198 0.067 Uiso 0.499(10) 1 calc GR . . C 1
H24B H 0.199091 0.882759 -0.094136 0.067 Uiso 0.499(10) 1 calc GR . . C 1
H24C H 0.180567 0.834622 -0.021215 0.067 Uiso 0.499(10) 1 calc GR . . C 1
C24A C 0.2224(19) 0.8065(17) -0.0678(16) 0.045(5) Uani 0.501(10) 1 d D U . C 2
H24D H 0.254253 0.754627 -0.071878 0.068 Uiso 0.501(10) 1 calc GR . . C 2
H24E H 0.200533 0.824784 -0.116055 0.068 Uiso 0.501(10) 1 calc GR . . C 2
H24F H 0.167896 0.800895 -0.037021 0.068 Uiso 0.501(10) 1 calc GR . . C 2
C25 C 0.3633(19) 0.960(2) -0.0504(17) 0.052(5) Uani 0.499(10) 1 d D U . C 1
H25A H 0.387800 1.008928 -0.027680 0.078 Uiso 0.499(10) 1 calc GR . . C 1
H25B H 0.338717 0.971526 -0.099717 0.078 Uiso 0.499(10) 1 calc GR . . C 1
H25C H 0.414626 0.920300 -0.052388 0.078 Uiso 0.499(10) 1 calc GR . . C 1
C25A C 0.381(2) 0.871(2) -0.0822(19) 0.056(5) Uani 0.501(10) 1 d D U . C 2
H25D H 0.423735 0.913780 -0.065693 0.084 Uiso 0.501(10) 1 calc GR . . C 2
H25E H 0.359549 0.880503 -0.132651 0.084 Uiso 0.501(10) 1 calc GR . . C 2
H25F H 0.414423 0.819432 -0.078866 0.084 Uiso 0.501(10) 1 calc GR . . C 2
C26 C 0.4215(13) 0.8074(12) 0.0929(17) 0.044(3) Uani 0.499(10) 1 d D U . C 1
H26 H 0.425909 0.787085 0.143888 0.053 Uiso 0.499(10) 1 calc R . . C 1
C26A C 0.4114(14) 0.7678(12) 0.0876(18) 0.048(3) Uani 0.501(10) 1 d D U . C 2
H26A H 0.405939 0.752969 0.139678 0.057 Uiso 0.501(10) 1 calc R . . C 2
C27 C 0.398(2) 0.7342(18) 0.0443(19) 0.051(5) Uani 0.499(10) 1 d D U . C 1
H27A H 0.343926 0.705361 0.063059 0.076 Uiso 0.499(10) 1 calc GR . . C 1
H27B H 0.453408 0.698649 0.044125 0.076 Uiso 0.499(10) 1 calc GR . . C 1
H27C H 0.382336 0.752313 -0.005259 0.076 Uiso 0.499(10) 1 calc GR . . C 1
C27A C 0.387(2) 0.6906(17) 0.043(2) 0.054(5) Uani 0.501(10) 1 d D U . C 2
H27D H 0.319825 0.676619 0.048915 0.081 Uiso 0.501(10) 1 calc GR . . C 2
H27E H 0.427153 0.646447 0.060857 0.081 Uiso 0.501(10) 1 calc GR . . C 2
H27F H 0.397404 0.700123 -0.008170 0.081 Uiso 0.501(10) 1 calc GR . . C 2
C28 C 0.5225(17) 0.837(2) 0.076(2) 0.052(5) Uani 0.499(10) 1 d D U . C 1
H28A H 0.517601 0.888122 0.049628 0.078 Uiso 0.499(10) 1 calc GR . . C 1
H28B H 0.553328 0.797424 0.045536 0.078 Uiso 0.499(10) 1 calc GR . . C 1
H28C H 0.560217 0.844537 0.120984 0.078 Uiso 0.499(10) 1 calc GR . . C 1
C28A C 0.5181(16) 0.786(2) 0.078(2) 0.054(5) Uani 0.501(10) 1 d D U . C 2
H28D H 0.525997 0.808912 0.029428 0.080 Uiso 0.501(10) 1 calc GR . . C 2
H28E H 0.554812 0.736401 0.082498 0.080 Uiso 0.501(10) 1 calc GR . . C 2
H28F H 0.540687 0.824279 0.114671 0.080 Uiso 0.501(10) 1 calc GR . . C 2
C29 C 0.3840(16) 0.9807(11) 0.1397(13) 0.040(3) Uani 0.499(10) 1 d D U . C 1
H29 H 0.435186 0.999793 0.108012 0.048 Uiso 0.499(10) 1 calc R . . C 1
C29A C 0.3972(16) 0.9519(10) 0.0936(14) 0.042(3) Uani 0.501(10) 1 d D U . C 2
H29A H 0.458660 0.948656 0.068553 0.050 Uiso 0.501(10) 1 calc R . . C 2
C30 C 0.433(2) 0.9655(19) 0.2153(15) 0.048(5) Uani 0.499(10) 1 d D U . C 1
H30A H 0.386765 0.973841 0.252834 0.073 Uiso 0.499(10) 1 calc GR . . C 1
H30B H 0.486036 1.002737 0.222955 0.073 Uiso 0.499(10) 1 calc GR . . C 1
H30C H 0.456416 0.910424 0.217783 0.073 Uiso 0.499(10) 1 calc GR . . C 1
C30A C 0.420(2) 0.958(2) 0.1761(14) 0.049(5) Uani 0.501(10) 1 d D U . C 2
H30D H 0.361375 0.970015 0.200921 0.074 Uiso 0.501(10) 1 calc GR . . C 2
H30E H 0.465953 1.001297 0.185572 0.074 Uiso 0.501(10) 1 calc GR . . C 2
H30F H 0.446539 0.907506 0.194035 0.074 Uiso 0.501(10) 1 calc GR . . C 2
C31 C 0.3117(18) 1.0505(15) 0.143(2) 0.051(5) Uani 0.499(10) 1 d D U . C 1
H31A H 0.256331 1.038968 0.111056 0.076 Uiso 0.499(10) 1 calc GR . . C 1
H31B H 0.341677 1.100249 0.128021 0.076 Uiso 0.499(10) 1 calc GR . . C 1
H31C H 0.291390 1.056301 0.193102 0.076 Uiso 0.499(10) 1 calc GR . . C 1
C31A C 0.3451(19) 1.0291(14) 0.0682(18) 0.045(4) Uani 0.501(10) 1 d D U . C 2
H31D H 0.354458 1.037584 0.016554 0.068 Uiso 0.501(10) 1 calc GR . . C 2
H31E H 0.370717 1.074849 0.095908 0.068 Uiso 0.501(10) 1 calc GR . . C 2
H31F H 0.277058 1.023784 0.076209 0.068 Uiso 0.501(10) 1 calc GR . . C 2
C32 C 0.2378(11) 0.8218(10) 0.2032(9) 0.049(3) Uani 1 1 d . . . . .
H32A H 0.198482 0.852431 0.236710 0.059 Uiso 1 1 calc R . . . .
H32B H 0.305531 0.830202 0.217702 0.059 Uiso 1 1 calc R . . . .
C33 C 0.2125(10) 0.7304(9) 0.2065(9) 0.046(3) Uani 1 1 d . . . . .
H33A H 0.250958 0.699699 0.172503 0.056 Uiso 1 1 calc R . . . .
H33B H 0.225178 0.709352 0.256023 0.056 Uiso 1 1 calc R . . . .
N4 N 0.1078(8) 0.7235(7) 0.1851(6) 0.042(2) Uani 1 1 d . . . . .

loop_
_atom_site_aniso_label
_atom_site_aniso_U_11
_atom_site_aniso_U_22
_atom_site_aniso_U_33
_atom_site_aniso_U_23
_atom_site_aniso_U_13
_atom_site_aniso_U_12
U1 0.0267(2) 0.0311(2) 0.0272(2) 0.00171(13) -0.00697(15) -0.00130(13)
Te1 0.0389(6) 0.0284(5) 0.0433(6) 0.0050(4) -0.0149(4) 0.0024(4)
N1 0.064(7) 0.014(4) 0.042(6) 0.000(4) -0.005(5) -0.008(4)
Si1 0.057(4) 0.023(4) 0.018(4) -0.005(3) 0.005(3) -0.006(3)
Si1A 0.060(4) 0.029(3) 0.016(3) -0.004(2) -0.006(3) -0.006(3)
C1 0.055(6) 0.031(5) 0.019(6) -0.002(5) -0.004(5) -0.004(5)
C1A 0.052(6) 0.035(6) 0.019(6) 0.001(5) -0.009(5) -0.003(5)
C2 0.065(10) 0.050(10) 0.028(9) -0.005(9) -0.014(8) 0.004(9)
C2A 0.060(9) 0.042(9) 0.029(8) 0.004(7) -0.019(7) -0.004(8)
C3 0.043(9) 0.047(11) 0.021(8) -0.006(8) -0.010(8) 0.004(8)
C3A 0.033(9) 0.046(11) 0.028(9) -0.007(7) -0.011(7) -0.004(8)
C4 0.058(6) 0.027(5) 0.018(6) -0.004(5) 0.002(5) -0.009(5)
C4A 0.055(7) 0.031(6) 0.022(6) -0.003(5) 0.001(5) -0.007(5)
C5 0.060(11) 0.034(10) 0.026(8) -0.010(8) 0.006(7) -0.012(9)
C5A 0.056(11) 0.044(11) 0.028(8) -0.007(8) 0.006(7) -0.014(9)
C6 0.053(11) 0.037(9) 0.021(9) -0.007(9) 0.006(8) -0.017(8)
C6A 0.059(10) 0.037(8) 0.021(9) -0.006(8) 0.007(8) -0.011(8)
C7 0.058(7) 0.030(6) 0.027(5) -0.003(5) 0.009(6) 0.000(6)
C7A 0.061(6) 0.033(5) 0.027(5) -0.002(4) 0.005(5) -0.007(5)
C8 0.076(11) 0.040(8) 0.031(9) 0.000(8) 0.015(9) -0.008(9)
C8A 0.072(11) 0.038(8) 0.033(8) 0.001(7) 0.000(8) -0.009(8)
C9 0.057(13) 0.042(10) 0.044(11) 0.003(9) 0.014(10) 0.012(9)
C9A 0.067(11) 0.040(9) 0.036(9) -0.006(8) 0.006(8) -0.001(7)
C10 0.071(10) 0.046(8) 0.035(7) 0.003(6) -0.008(7) 0.000(7)
C11 0.088(12) 0.023(6) 0.040(7) 0.004(5) -0.017(7) -0.004(6)
N2 0.034(5) 0.089(7) 0.025(5) -0.001(5) -0.004(4) 0.018(5)
Si2 0.029(3) 0.057(4) 0.025(3) 0.009(3) -0.006(2) -0.002(3)
Si2A 0.027(3) 0.052(4) 0.024(3) 0.011(3) 0.003(2) -0.002(3)
C12 0.035(6) 0.054(6) 0.037(6) 0.009(5) -0.006(6) -0.003(5)
C12A 0.036(5) 0.054(5) 0.033(5) 0.011(5) -0.002(5) -0.005(5)
C13 0.051(9) 0.051(8) 0.051(9) 0.002(7) -0.007(8) -0.008(8)
C13A 0.055(10) 0.054(8) 0.046(9) 0.008(8) 0.001(9) 0.000(8)
C14 0.036(8) 0.033(9) 0.058(11) 0.021(8) -0.007(8) -0.002(7)
C14A 0.037(7) 0.037(9) 0.053(9) 0.010(8) -0.005(8) -0.010(7)
C15 0.035(5) 0.053(6) 0.027(4) 0.004(5) -0.004(4) 0.000(5)
C15A 0.034(6) 0.049(7) 0.025(5) 0.009(5) -0.001(5) -0.001(6)
C16 0.044(9) 0.047(9) 0.029(7) 0.004(7) -0.005(7) 0.004(7)
C17 0.038(8) 0.049(12) 0.024(9) 0.009(9) -0.008(8) -0.003(8)
C17A 0.039(9) 0.056(12) 0.024(9) 0.009(9) -0.004(8) -0.002(9)
C18 0.030(5) 0.056(6) 0.030(5) 0.007(5) -0.003(5) 0.004(5)
C18A 0.026(5) 0.059(6) 0.031(6) 0.004(6) 0.003(5) 0.003(5)
C19 0.040(10) 0.061(8) 0.028(10) 0.002(8) -0.004(8) 0.009(8)
C19A 0.035(9) 0.059(10) 0.039(8) 0.003(7) -0.001(7) 0.013(8)
C20 0.037(8) 0.065(8) 0.042(9) 0.004(8) 0.001(8) -0.001(8)
C20A 0.034(9) 0.065(9) 0.043(11) 0.005(9) -0.002(9) -0.004(8)
C21 0.036(7) 0.126(16) 0.023(6) 0.020(7) 0.002(5) -0.030(8)
C22 0.054(8) 0.073(10) 0.028(6) 0.005(6) -0.010(6) -0.024(8)
N3 0.031(6) 0.046(7) 0.069(8) 0.021(6) -0.017(5) -0.004(5)
Si3 0.030(3) 0.030(4) 0.041(3) 0.001(3) -0.009(2) -0.005(3)
Si3A 0.029(3) 0.030(4) 0.065(4) 0.014(3) -0.014(3) -0.008(3)
C23 0.033(5) 0.037(6) 0.049(5) 0.009(5) -0.006(5) -0.009(5)
C23A 0.034(6) 0.037(6) 0.059(6) 0.011(5) -0.005(5) -0.007(6)
C24 0.046(9) 0.046(9) 0.040(9) 0.001(8) -0.007(8) -0.008(8)
C24A 0.043(9) 0.042(10) 0.050(10) 0.004(9) 0.001(8) -0.006(8)
C25 0.043(9) 0.055(10) 0.058(9) 0.013(9) 0.002(8) -0.011(8)
C25A 0.044(9) 0.052(12) 0.073(11) 0.013(11) 0.007(9) -0.001(9)
C26 0.034(5) 0.033(6) 0.065(6) 0.000(6) -0.010(5) -0.002(5)
C26A 0.034(6) 0.035(6) 0.074(7) 0.009(6) -0.010(6) -0.002(5)
C27 0.041(9) 0.035(8) 0.076(10) -0.006(8) -0.004(9) 0.003(7)
C27A 0.044(10) 0.036(9) 0.082(12) 0.009(9) -0.009(10) -0.002(8)
C28 0.035(7) 0.040(10) 0.081(11) -0.006(10) -0.001(8) 0.001(7)
C28A 0.037(7) 0.038(9) 0.085(11) 0.006(9) -0.005(8) 0.003(7)
C29 0.037(6) 0.033(6) 0.050(6) 0.002(5) -0.008(6) -0.010(5)
C29A 0.035(5) 0.034(5) 0.056(6) 0.006(5) -0.009(5) -0.006(5)
C30 0.054(11) 0.042(11) 0.048(9) 0.003(9) -0.010(9) -0.017(9)
C30A 0.047(10) 0.041(10) 0.058(8) 0.005(8) -0.012(8) -0.011(8)
C31 0.037(9) 0.036(8) 0.078(13) -0.005(9) -0.008(9) -0.010(7)
C31A 0.042(9) 0.029(7) 0.065(10) 0.003(8) -0.003(9) -0.004(7)
C32 0.039(7) 0.045(8) 0.062(9) 0.009(7) -0.006(6) -0.009(6)
C33 0.042(7) 0.043(8) 0.053(8) 0.016(6) -0.006(6) 0.003(6)
N4 0.040(6) 0.045(6) 0.040(6) -0.005(5) -0.010(5) -0.011(5)

_geom_special_details            
;
 All esds (except the esd in the dihedral angle between two l.s. planes)
 are estimated using the full covariance matrix.  The cell esds are taken
 into account individually in the estimation of esds in distances, angles
 and torsion angles; correlations between esds in cell parameters are only
 used when they are defined by crystal symmetry.  An approximate (isotropic)
 treatment of cell esds is used for estimating esds involving l.s. planes.
;
loop_
_geom_bond_atom_site_label_1
_geom_bond_atom_site_label_2
_geom_bond_distance
_geom_bond_site_symmetry_2
_geom_bond_publ_flag
U1 Te1 3.0807(4) . ?
U1 N1 2.225(9) . ?
U1 N2 2.205(10) . ?
U1 N3 2.211(10) . ?
U1 N4 2.709(12) . ?
N1 Si1 1.767(10) . ?
N1 Si1A 1.799(9) . ?
N1 C10 1.50(2) . ?
Si1 C1 1.898(15) . ?
Si1 C4 1.909(14) . ?
Si1 C7 1.894(14) . ?
Si1A C1A 1.903(14) . ?
Si1A C4A 1.914(13) . ?
Si1A C7A 1.902(14) . ?
C1 H1 0.9800 . ?
C1 C2 1.516(15) . ?
C1 C3 1.519(15) . ?
C1A H1A 0.9800 . ?
C1A C2A 1.526(15) . ?
C1A C3A 1.520(15) . ?
C2 H2A 0.9600 . ?
C2 H2B 0.9600 . ?
C2 H2C 0.9600 . ?
C2A H2AA 0.9600 . ?
C2A H2AB 0.9600 . ?
C2A H2AC 0.9600 . ?
C3 H3A 0.9600 . ?
C3 H3B 0.9600 . ?
C3 H3C 0.9600 . ?
C3A H3AA 0.9600 . ?
C3A H3AB 0.9600 . ?
C3A H3AC 0.9600 . ?
C4 H4 0.9800 . ?
C4 C5 1.522(15) . ?
C4 C6 1.519(15) . ?
C4A H4A 0.9800 . ?
C4A C5A 1.523(15) . ?
C4A C6A 1.528(14) . ?
C5 H5A 0.9600 . ?
C5 H5B 0.9600 . ?
C5 H5C 0.9600 . ?
C5A H5AA 0.9600 . ?
C5A H5AB 0.9600 . ?
C5A H5AC 0.9600 . ?
C6 H6A 0.9600 . ?
C6 H6B 0.9600 . ?
C6 H6C 0.9600 . ?
C6A H6AA 0.9600 . ?
C6A H6AB 0.9600 . ?
C6A H6AC 0.9600 . ?
C7 H7 0.9800 . ?
C7 C8 1.519(15) . ?
C7 C9 1.511(15) . ?
C7A H7A 0.9800 . ?
C7A C8A 1.514(15) . ?
C7A C9A 1.522(15) . ?
C8 H8A 0.9600 . ?
C8 H8B 0.9600 . ?
C8 H8C 0.9600 . ?
C8A H8AA 0.9600 . ?
C8A H8AB 0.9600 . ?
C8A H8AC 0.9600 . ?
C9 H9A 0.9600 . ?
C9 H9B 0.9600 . ?
C9 H9C 0.9600 . ?
C9A H9AA 0.9600 . ?
C9A H9AB 0.9600 . ?
C9A H9AC 0.9600 . ?
C10 H10A 0.9700 . ?
C10 H10B 0.9700 . ?
C10 C11 1.53(2) . ?
C11 H11A 0.9700 . ?
C11 H11B 0.9700 . ?
C11 N4 1.493(17) . ?
N2 Si2 1.821(10) . ?
N2 Si2A 1.734(9) . ?
N2 C21 1.54(2) . ?
Si2 C12 1.899(14) . ?
Si2 C15 1.910(14) . ?
Si2 C18 1.913(14) . ?
Si2A C12A 1.896(15) . ?
Si2A C15A 1.898(14) . ?
Si2A C18A 1.892(14) . ?
C12 H12 0.9800 . ?
C12 C13 1.523(15) . ?
C12 C14 1.528(15) . ?
C12A H12A 0.9800 . ?
C12A C13A 1.520(15) . ?
C12A C14A 1.516(15) . ?
C13 H13A 0.9600 . ?
C13 H13B 0.9600 . ?
C13 H13C 0.9600 . ?
C13A H13D 0.9600 . ?
C13A H13E 0.9600 . ?
C13A H13F 0.9600 . ?
C14 H14A 0.9600 . ?
C14 H14B 0.9600 . ?
C14 H14C 0.9600 . ?
C14A H14D 0.9600 . ?
C14A H14E 0.9600 . ?
C14A H14F 0.9600 . ?
C15 H15 0.9800 . ?
C15 C16 1.523(15) . ?
C15 C17 1.527(15) . ?
C15A H15A 0.9800 . ?
C15A C16A 1.515(15) . ?
C15A C17A 1.521(15) . ?
C16 H16A 0.9600 . ?
C16 H16B 0.9600 . ?
C16 H16C 0.9600 . ?
C16A H16D 0.9600 . ?
C16A H16E 0.9600 . ?
C16A H16F 0.9600 . ?
C17 H17A 0.9600 . ?
C17 H17B 0.9600 . ?
C17 H17C 0.9600 . ?
C17A H17D 0.9600 . ?
C17A H17E 0.9600 . ?
C17A H17F 0.9600 . ?
C18 H18 0.9800 . ?
C18 C19 1.522(15) . ?
C18 C20 1.523(15) . ?
C18A H18A 0.9800 . ?
C18A C19A 1.522(15) . ?
C18A C20A 1.521(15) . ?
C19 H19A 0.9600 . ?
C19 H19B 0.9600 . ?
C19 H19C 0.9600 . ?
C19A H19D 0.9600 . ?
C19A H19E 0.9600 . ?
C19A H19F 0.9600 . ?
C20 H20A 0.9600 . ?
C20 H20B 0.9600 . ?
C20 H20C 0.9600 . ?
C20A H20D 0.9600 . ?
C20A H20E 0.9600 . ?
C20A H20F 0.9600 . ?
C21 H21A 0.9700 . ?
C21 H21B 0.9700 . ?
C21 C22 1.47(3) . ?
C22 H22A 0.9700 . ?
C22 H22B 0.9700 . ?
C22 N4 1.49(2) . ?
N3 Si3 1.763(9) . ?
N3 Si3A 1.807(10) . ?
N3 C32 1.506(19) . ?
Si3 C23 1.898(14) . ?
Si3 C26 1.900(14) . ?
Si3 C29 1.887(14) . ?
Si3A C23A 1.910(14) . ?
Si3A C26A 1.909(14) . ?
Si3A C29A 1.904(14) . ?
C23 H23 0.9800 . ?
C23 C24 1.525(15) . ?
C23 C25 1.522(15) . ?
C23A H23A 0.9800 . ?
C23A C24A 1.518(15) . ?
C23A C25A 1.528(15) . ?
C24 H24A 0.9600 . ?
C24 H24B 0.9600 . ?
C24 H24C 0.9600 . ?
C24A H24D 0.9600 . ?
C24A H24E 0.9600 . ?
C24A H24F 0.9600 . ?
C25 H25A 0.9600 . ?
C25 H25B 0.9600 . ?
C25 H25C 0.9600 . ?
C25A H25D 0.9600 . ?
C25A H25E 0.9600 . ?
C25A H25F 0.9600 . ?
C26 H26 0.9800 . ?
C26 C27 1.514(15) . ?
C26 C28 1.521(15) . ?
C26A H26A 0.9800 . ?
C26A C27A 1.529(15) . ?
C26A C28A 1.521(15) . ?
C27 H27A 0.9600 . ?
C27 H27B 0.9600 . ?
C27 H27C 0.9600 . ?
C27A H27D 0.9600 . ?
C27A H27E 0.9600 . ?
C27A H27F 0.9600 . ?
C28 H28A 0.9600 . ?
C28 H28B 0.9600 . ?
C28 H28C 0.9600 . ?
C28A H28D 0.9600 . ?
C28A H28E 0.9600 . ?
C28A H28F 0.9600 . ?
C29 H29 0.9800 . ?
C29 C30 1.518(15) . ?
C29 C31 1.520(15) . ?
C29A H29A 0.9800 . ?
C29A C30A 1.516(15) . ?
C29A C31A 1.516(15) . ?
C30 H30A 0.9600 . ?
C30 H30B 0.9600 . ?
C30 H30C 0.9600 . ?
C30A H30D 0.9600 . ?
C30A H30E 0.9600 . ?
C30A H30F 0.9600 . ?
C31 H31A 0.9600 . ?
C31 H31B 0.9600 . ?
C31 H31C 0.9600 . ?
C31A H31D 0.9600 . ?
C31A H31E 0.9600 . ?
C31A H31F 0.9600 . ?
C32 H32A 0.9700 . ?
C32 H32B 0.9700 . ?
C32 C33 1.54(2) . ?
C33 H33A 0.9700 . ?
C33 H33B 0.9700 . ?
C33 N4 1.483(18) . ?

loop_
_geom_angle_atom_site_label_1
_geom_angle_atom_site_label_2
_geom_angle_atom_site_label_3
_geom_angle
_geom_angle_site_symmetry_1
_geom_angle_site_symmetry_3
_geom_angle_publ_flag
N1 U1 Te1 111.4(3) . . ?
N1 U1 N4 69.5(3) . . ?
N2 U1 Te1 107.4(3) . . ?
N2 U1 N1 109.4(4) . . ?
N2 U1 N3 108.0(4) . . ?
N2 U1 N4 70.2(4) . . ?
N3 U1 Te1 112.4(3) . . ?
N3 U1 N1 108.2(4) . . ?
N3 U1 N4 69.1(4) . . ?
N4 U1 Te1 177.5(3) . . ?
U1 Te1 U1 180.0 . 3_575 ?
Si1 N1 U1 143.0(7) . . ?
Si1A N1 U1 131.4(7) . . ?
C10 N1 U1 111.8(8) . . ?
C10 N1 Si1 104.9(9) . . ?
C10 N1 Si1A 116.3(9) . . ?
N1 Si1 C1 99.3(9) . . ?
N1 Si1 C4 111.1(9) . . ?
N1 Si1 C7 114.3(12) . . ?
C1 Si1 C4 116.7(14) . . ?
C7 Si1 C1 109.9(12) . . ?
C7 Si1 C4 105.8(11) . . ?
N1 Si1A C1A 113.7(8) . . ?
N1 Si1A C4A 110.0(8) . . ?
N1 Si1A C7A 108.6(10) . . ?
C1A Si1A C4A 110.7(11) . . ?
C7A Si1A C1A 107.1(10) . . ?
C7A Si1A C4A 106.3(9) . . ?
Si1 C1 H1 106.8 . . ?
C2 C1 Si1 113.4(18) . . ?
C2 C1 H1 106.8 . . ?
C2 C1 C3 107(2) . . ?
C3 C1 Si1 115.5(17) . . ?
C3 C1 H1 106.8 . . ?
Si1A C1A H1A 105.9 . . ?
C2A C1A Si1A 112.0(15) . . ?
C2A C1A H1A 105.9 . . ?
C3A C1A Si1A 114.6(14) . . ?
C3A C1A H1A 105.9 . . ?
C3A C1A C2A 111.7(19) . . ?
C1 C2 H2A 109.5 . . ?
C1 C2 H2B 109.5 . . ?
C1 C2 H2C 109.5 . . ?
H2A C2 H2B 109.5 . . ?
H2A C2 H2C 109.5 . . ?
H2B C2 H2C 109.5 . . ?
C1A C2A H2AA 109.5 . . ?
C1A C2A H2AB 109.5 . . ?
C1A C2A H2AC 109.5 . . ?
H2AA C2A H2AB 109.5 . . ?
H2AA C2A H2AC 109.5 . . ?
H2AB C2A H2AC 109.5 . . ?
C1 C3 H3A 109.5 . . ?
C1 C3 H3B 109.5 . . ?
C1 C3 H3C 109.5 . . ?
H3A C3 H3B 109.5 . . ?
H3A C3 H3C 109.5 . . ?
H3B C3 H3C 109.5 . . ?
C1A C3A H3AA 109.5 . . ?
C1A C3A H3AB 109.5 . . ?
C1A C3A H3AC 109.5 . . ?
H3AA C3A H3AB 109.5 . . ?
H3AA C3A H3AC 109.5 . . ?
H3AB C3A H3AC 109.5 . . ?
Si1 C4 H4 106.5 . . ?
C5 C4 Si1 115.3(17) . . ?
C5 C4 H4 106.5 . . ?
C6 C4 Si1 111.9(18) . . ?
C6 C4 H4 106.5 . . ?
C6 C4 C5 109(2) . . ?
Si1A C4A H4A 105.2 . . ?
C5A C4A Si1A 115.4(15) . . ?
C5A C4A H4A 105.2 . . ?
C5A C4A C6A 108.4(18) . . ?
C6A C4A Si1A 116.4(15) . . ?
C6A C4A H4A 105.2 . . ?
C4 C5 H5A 109.5 . . ?
C4 C5 H5B 109.5 . . ?
C4 C5 H5C 109.5 . . ?
H5A C5 H5B 109.5 . . ?
H5A C5 H5C 109.5 . . ?
H5B C5 H5C 109.5 . . ?
C4A C5A H5AA 109.5 . . ?
C4A C5A H5AB 109.5 . . ?
C4A C5A H5AC 109.5 . . ?
H5AA C5A H5AB 109.5 . . ?
H5AA C5A H5AC 109.5 . . ?
H5AB C5A H5AC 109.5 . . ?
C4 C6 H6A 109.5 . . ?
C4 C6 H6B 109.5 . . ?
C4 C6 H6C 109.5 . . ?
H6A C6 H6B 109.5 . . ?
H6A C6 H6C 109.5 . . ?
H6B C6 H6C 109.5 . . ?
C4A C6A H6AA 109.5 . . ?
C4A C6A H6AB 109.5 . . ?
C4A C6A H6AC 109.5 . . ?
H6AA C6A H6AB 109.5 . . ?
H6AA C6A H6AC 109.5 . . ?
H6AB C6A H6AC 109.5 . . ?
Si1 C7 H7 105.1 . . ?
C8 C7 Si1 111.7(17) . . ?
C8 C7 H7 105.1 . . ?
C9 C7 Si1 118.4(19) . . ?
C9 C7 H7 105.1 . . ?
C9 C7 C8 110(3) . . ?
Si1A C7A H7A 105.1 . . ?
C8A C7A Si1A 111.9(15) . . ?
C8A C7A H7A 105.1 . . ?
C8A C7A C9A 115(2) . . ?
C9A C7A Si1A 113.7(15) . . ?
C9A C7A H7A 105.1 . . ?
C7 C8 H8A 109.5 . . ?
C7 C8 H8B 109.5 . . ?
C7 C8 H8C 109.5 . . ?
H8A C8 H8B 109.5 . . ?
H8A C8 H8C 109.5 . . ?
H8B C8 H8C 109.5 . . ?
C7A C8A H8AA 109.5 . . ?
C7A C8A H8AB 109.5 . . ?
C7A C8A H8AC 109.5 . . ?
H8AA C8A H8AB 109.5 . . ?
H8AA C8A H8AC 109.5 . . ?
H8AB C8A H8AC 109.5 . . ?
C7 C9 H9A 109.5 . . ?
C7 C9 H9B 109.5 . . ?
C7 C9 H9C 109.5 . . ?
H9A C9 H9B 109.5 . . ?
H9A C9 H9C 109.5 . . ?
H9B C9 H9C 109.5 . . ?
C7A C9A H9AA 109.5 . . ?
C7A C9A H9AB 109.5 . . ?
C7A C9A H9AC 109.5 . . ?
H9AA C9A H9AB 109.5 . . ?
H9AA C9A H9AC 109.5 . . ?
H9AB C9A H9AC 109.5 . . ?
N1 C10 H10A 110.0 . . ?
N1 C10 H10B 110.0 . . ?
N1 C10 C11 108.3(13) . . ?
H10A C10 H10B 108.4 . . ?
C11 C10 H10A 110.0 . . ?
C11 C10 H10B 110.0 . . ?
C10 C11 H11A 110.1 . . ?
C10 C11 H11B 110.1 . . ?
H11A C11 H11B 108.4 . . ?
N4 C11 C10 108.1(11) . . ?
N4 C11 H11A 110.1 . . ?
N4 C11 H11B 110.1 . . ?
Si2 N2 U1 127.7(7) . . ?
Si2A N2 U1 148.1(8) . . ?
C21 N2 U1 109.1(8) . . ?
C21 N2 Si2 123.2(9) . . ?
C21 N2 Si2A 101.5(10) . . ?
N2 Si2 C12 114.1(9) . . ?
N2 Si2 C15 108.2(9) . . ?
N2 Si2 C18 109.6(8) . . ?
C12 Si2 C15 109.5(12) . . ?
C12 Si2 C18 105.9(10) . . ?
C15 Si2 C18 109.6(10) . . ?
N2 Si2A C12A 99.1(9) . . ?
N2 Si2A C15A 112.4(9) . . ?
N2 Si2A C18A 114.1(11) . . ?
C12A Si2A C15A 114.5(12) . . ?
C18A Si2A C12A 107.6(11) . . ?
C18A Si2A C15A 109.0(10) . . ?
Si2 C12 H12 106.0 . . ?
C13 C12 Si2 115.8(17) . . ?
C13 C12 H12 106.0 . . ?
C13 C12 C14 107(2) . . ?
C14 C12 Si2 115.4(16) . . ?
C14 C12 H12 106.0 . . ?
Si2A C12A H12A 106.8 . . ?
C13A C12A Si2A 112.4(18) . . ?
C13A C12A H12A 106.8 . . ?
C14A C12A Si2A 113.3(16) . . ?
C14A C12A H12A 106.8 . . ?
C14A C12A C13A 110(2) . . ?
C12 C13 H13A 109.5 . . ?
C12 C13 H13B 109.5 . . ?
C12 C13 H13C 109.5 . . ?
H13A C13 H13B 109.5 . . ?
H13A C13 H13C 109.5 . . ?
H13B C13 H13C 109.5 . . ?
C12A C13A H13D 109.5 . . ?
C12A C13A H13E 109.5 . . ?
C12A C13A H13F 109.5 . . ?
H13D C13A H13E 109.5 . . ?
H13D C13A H13F 109.5 . . ?
H13E C13A H13F 109.5 . . ?
C12 C14 H14A 109.5 . . ?
C12 C14 H14B 109.5 . . ?
C12 C14 H14C 109.5 . . ?
H14A C14 H14B 109.5 . . ?
H14A C14 H14C 109.5 . . ?
H14B C14 H14C 109.5 . . ?
C12A C14A H14D 109.5 . . ?
C12A C14A H14E 109.5 . . ?
C12A C14A H14F 109.5 . . ?
H14D C14A H14E 109.5 . . ?
H14D C14A H14F 109.5 . . ?
H14E C14A H14F 109.5 . . ?
Si2 C15 H15 104.8 . . ?
C16 C15 Si2 118.4(15) . . ?
C16 C15 H15 104.8 . . ?
C16 C15 C17 110(2) . . ?
C17 C15 Si2 112.2(16) . . ?
C17 C15 H15 104.8 . . ?
Si2A C15A H15A 106.4 . . ?
C16A C15A Si2A 112.2(16) . . ?
C16A C15A H15A 106.4 . . ?
C16A C15A C17A 109(2) . . ?
C17A C15A Si2A 115.8(18) . . ?
C17A C15A H15A 106.4 . . ?
C15 C16 H16A 109.5 . . ?
C15 C16 H16B 109.5 . . ?
C15 C16 H16C 109.5 . . ?
H16A C16 H16B 109.5 . . ?
H16A C16 H16C 109.5 . . ?
H16B C16 H16C 109.5 . . ?
C15A C16A H16D 109.5 . . ?
C15A C16A H16E 109.5 . . ?
C15A C16A H16F 109.5 . . ?
H16D C16A H16E 109.5 . . ?
H16D C16A H16F 109.5 . . ?
H16E C16A H16F 109.5 . . ?
C15 C17 H17A 109.5 . . ?
C15 C17 H17B 109.5 . . ?
C15 C17 H17C 109.5 . . ?
H17A C17 H17B 109.5 . . ?
H17A C17 H17C 109.5 . . ?
H17B C17 H17C 109.5 . . ?
C15A C17A H17D 109.5 . . ?
C15A C17A H17E 109.5 . . ?
C15A C17A H17F 109.5 . . ?
H17D C17A H17E 109.5 . . ?
H17D C17A H17F 109.5 . . ?
H17E C17A H17F 109.5 . . ?
Si2 C18 H18 105.0 . . ?
C19 C18 Si2 117.7(15) . . ?
C19 C18 H18 105.0 . . ?
C19 C18 C20 110(2) . . ?
C20 C18 Si2 112.7(16) . . ?
C20 C18 H18 105.0 . . ?
Si2A C18A H18A 106.6 . . ?
C19A C18A Si2A 111.7(16) . . ?
C19A C18A H18A 106.6 . . ?
C20A C18A Si2A 113.4(17) . . ?
C20A C18A H18A 106.6 . . ?
C20A C18A C19A 111(2) . . ?
C18 C19 H19A 109.5 . . ?
C18 C19 H19B 109.5 . . ?
C18 C19 H19C 109.5 . . ?
H19A C19 H19B 109.5 . . ?
H19A C19 H19C 109.5 . . ?
H19B C19 H19C 109.5 . . ?
C18A C19A H19D 109.5 . . ?
C18A C19A H19E 109.5 . . ?
C18A C19A H19F 109.5 . . ?
H19D C19A H19E 109.5 . . ?
H19D C19A H19F 109.5 . . ?
H19E C19A H19F 109.5 . . ?
C18 C20 H20A 109.5 . . ?
C18 C20 H20B 109.5 . . ?
C18 C20 H20C 109.5 . . ?
H20A C20 H20B 109.5 . . ?
H20A C20 H20C 109.5 . . ?
H20B C20 H20C 109.5 . . ?
C18A C20A H20D 109.5 . . ?
C18A C20A H20E 109.5 . . ?
C18A C20A H20F 109.5 . . ?
H20D C20A H20E 109.5 . . ?
H20D C20A H20F 109.5 . . ?
H20E C20A H20F 109.5 . . ?
N2 C21 H21A 109.8 . . ?
N2 C21 H21B 109.8 . . ?
H21A C21 H21B 108.2 . . ?
C22 C21 N2 109.4(11) . . ?
C22 C21 H21A 109.8 . . ?
C22 C21 H21B 109.8 . . ?
C21 C22 H22A 110.1 . . ?
C21 C22 H22B 110.1 . . ?
C21 C22 N4 108.2(11) . . ?
H22A C22 H22B 108.4 . . ?
N4 C22 H22A 110.1 . . ?
N4 C22 H22B 110.1 . . ?
Si3 N3 U1 138.3(7) . . ?
Si3A N3 U1 132.7(7) . . ?
C32 N3 U1 111.1(8) . . ?
C32 N3 Si3 109.1(9) . . ?
C32 N3 Si3A 114.8(9) . . ?
N3 Si3 C23 101.4(8) . . ?
N3 Si3 C26 108.7(9) . . ?
N3 Si3 C29 118.4(10) . . ?
C23 Si3 C26 115.4(13) . . ?
C29 Si3 C23 108.0(10) . . ?
C29 Si3 C26 105.4(10) . . ?
N3 Si3A C23A 113.4(9) . . ?
N3 Si3A C26A 112.7(10) . . ?
N3 Si3A C29A 110.8(10) . . ?
C26A Si3A C23A 110.8(14) . . ?
C29A Si3A C23A 103.4(11) . . ?
C29A Si3A C26A 105.0(10) . . ?
Si3 C23 H23 107.0 . . ?
C24 C23 Si3 113.5(16) . . ?
C24 C23 H23 107.0 . . ?
C25 C23 Si3 113.0(16) . . ?
C25 C23 H23 107.0 . . ?
C25 C23 C24 109(2) . . ?
Si3A C23A H23A 106.0 . . ?
C24A C23A Si3A 116.2(16) . . ?
C24A C23A H23A 106.0 . . ?
C24A C23A C25A 107(2) . . ?
C25A C23A Si3A 114.8(19) . . ?
C25A C23A H23A 106.0 . . ?
C23 C24 H24A 109.5 . . ?
C23 C24 H24B 109.5 . . ?
C23 C24 H24C 109.5 . . ?
H24A C24 H24B 109.5 . . ?
H24A C24 H24C 109.5 . . ?
H24B C24 H24C 109.5 . . ?
C23A C24A H24D 109.5 . . ?
C23A C24A H24E 109.5 . . ?
C23A C24A H24F 109.5 . . ?
H24D C24A H24E 109.5 . . ?
H24D C24A H24F 109.5 . . ?
H24E C24A H24F 109.5 . . ?
C23 C25 H25A 109.5 . . ?
C23 C25 H25B 109.5 . . ?
C23 C25 H25C 109.5 . . ?
H25A C25 H25B 109.5 . . ?
H25A C25 H25C 109.5 . . ?
H25B C25 H25C 109.5 . . ?
C23A C25A H25D 109.5 . . ?
C23A C25A H25E 109.5 . . ?
C23A C25A H25F 109.5 . . ?
H25D C25A H25E 109.5 . . ?
H25D C25A H25F 109.5 . . ?
H25E C25A H25F 109.5 . . ?
Si3 C26 H26 106.3 . . ?
C27 C26 Si3 115.1(17) . . ?
C27 C26 H26 106.3 . . ?
C27 C26 C28 108(2) . . ?
C28 C26 Si3 114.2(17) . . ?
C28 C26 H26 106.3 . . ?
Si3A C26A H26A 106.1 . . ?
C27A C26A Si3A 114.5(18) . . ?
C27A C26A H26A 106.1 . . ?
C28A C26A Si3A 116.1(17) . . ?
C28A C26A H26A 106.1 . . ?
C28A C26A C27A 107(2) . . ?
C26 C27 H27A 109.5 . . ?
C26 C27 H27B 109.5 . . ?
C26 C27 H27C 109.5 . . ?
H27A C27 H27B 109.5 . . ?
H27A C27 H27C 109.5 . . ?
H27B C27 H27C 109.5 . . ?
C26A C27A H27D 109.5 . . ?
C26A C27A H27E 109.5 . . ?
C26A C27A H27F 109.5 . . ?
H27D C27A H27E 109.5 . . ?
H27D C27A H27F 109.5 . . ?
H27E C27A H27F 109.5 . . ?
C26 C28 H28A 109.5 . . ?
C26 C28 H28B 109.5 . . ?
C26 C28 H28C 109.5 . . ?
H28A C28 H28B 109.5 . . ?
H28A C28 H28C 109.5 . . ?
H28B C28 H28C 109.5 . . ?
C26A C28A H28D 109.5 . . ?
C26A C28A H28E 109.5 . . ?
C26A C28A H28F 109.5 . . ?
H28D C28A H28E 109.5 . . ?
H28D C28A H28F 109.5 . . ?
H28E C28A H28F 109.5 . . ?
Si3 C29 H29 106.1 . . ?
C30 C29 Si3 117.5(17) . . ?
C30 C29 H29 106.1 . . ?
C30 C29 C31 111(2) . . ?
C31 C29 Si3 109.8(15) . . ?
C31 C29 H29 106.1 . . ?
Si3A C29A H29A 108.3 . . ?
C30A C29A Si3A 111.5(16) . . ?
C30A C29A H29A 108.3 . . ?
C30A C29A C31A 108(2) . . ?
C31A C29A Si3A 112.0(15) . . ?
C31A C29A H29A 108.3 . . ?
C29 C30 H30A 109.5 . . ?
C29 C30 H30B 109.5 . . ?
C29 C30 H30C 109.5 . . ?
H30A C30 H30B 109.5 . . ?
H30A C30 H30C 109.5 . . ?
H30B C30 H30C 109.5 . . ?
C29A C30A H30D 109.5 . . ?
C29A C30A H30E 109.5 . . ?
C29A C30A H30F 109.5 . . ?
H30D C30A H30E 109.5 . . ?
H30D C30A H30F 109.5 . . ?
H30E C30A H30F 109.5 . . ?
C29 C31 H31A 109.5 . . ?
C29 C31 H31B 109.5 . . ?
C29 C31 H31C 109.5 . . ?
H31A C31 H31B 109.5 . . ?
H31A C31 H31C 109.5 . . ?
H31B C31 H31C 109.5 . . ?
C29A C31A H31D 109.5 . . ?
C29A C31A H31E 109.5 . . ?
C29A C31A H31F 109.5 . . ?
H31D C31A H31E 109.5 . . ?
H31D C31A H31F 109.5 . . ?
H31E C31A H31F 109.5 . . ?
N3 C32 H32A 110.2 . . ?
N3 C32 H32B 110.2 . . ?
N3 C32 C33 107.7(13) . . ?
H32A C32 H32B 108.5 . . ?
C33 C32 H32A 110.2 . . ?
C33 C32 H32B 110.2 . . ?
C32 C33 H33A 110.4 . . ?
C32 C33 H33B 110.4 . . ?
H33A C33 H33B 108.6 . . ?
N4 C33 C32 106.5(11) . . ?
N4 C33 H33A 110.4 . . ?
N4 C33 H33B 110.4 . . ?
C11 N4 U1 106.9(7) . . ?
C22 N4 U1 105.8(9) . . ?
C22 N4 C11 111.9(12) . . ?
C33 N4 U1 107.6(8) . . ?
C33 N4 C11 111.9(13) . . ?
C33 N4 C22 112.4(11) . . ?

loop_
_geom_torsion_atom_site_label_1
_geom_torsion_atom_site_label_2
_geom_torsion_atom_site_label_3
_geom_torsion_atom_site_label_4
_geom_torsion
_geom_torsion_site_symmetry_1
_geom_torsion_site_symmetry_2
_geom_torsion_site_symmetry_3
_geom_torsion_site_symmetry_4
_geom_torsion_publ_flag
U1 N1 Si1 C1 -12.6(16) . . . . ?
U1 N1 Si1 C4 -136.0(14) . . . . ?
U1 N1 Si1 C7 104.4(14) . . . . ?
U1 N1 Si1A C1A -2.0(13) . . . . ?
U1 N1 Si1A C4A -126.9(10) . . . . ?
U1 N1 Si1A C7A 117.1(10) . . . . ?
U1 N1 C10 C11 67.2(14) . . . . ?
U1 N2 Si2 C12 -23.2(12) . . . . ?
U1 N2 Si2 C15 -145.4(9) . . . . ?
U1 N2 Si2 C18 95.2(11) . . . . ?
U1 N2 Si2A C12A -24.9(16) . . . . ?
U1 N2 Si2A C15A -146.2(14) . . . . ?
U1 N2 Si2A C18A 89.1(16) . . . . ?
U1 N2 C21 C22 69.0(12) . . . . ?
U1 N3 Si3 C23 -13.9(15) . . . . ?
U1 N3 Si3 C26 -135.9(13) . . . . ?
U1 N3 Si3 C29 104.0(13) . . . . ?
U1 N3 Si3A C23A 1.1(14) . . . . ?
U1 N3 Si3A C26A -125.8(12) . . . . ?
U1 N3 Si3A C29A 116.9(11) . . . . ?
U1 N3 C32 C33 69.5(13) . . . . ?
N1 Si1 C1 C2 176(2) . . . . ?
N1 Si1 C1 C3 -60(2) . . . . ?
N1 Si1 C7 C8 -55(3) . . . . ?
N1 Si1 C7 C9 74(3) . . . . ?
N1 C10 C11 N4 -59.7(17) . . . . ?
Si1 N1 C10 C11 -117.7(12) . . . . ?
Si1A N1 C10 C11 -105.0(12) . . . . ?
C1 Si1 C7 C8 55(3) . . . . ?
C1 Si1 C7 C9 -175(2) . . . . ?
C4 Si1 C1 C2 -64(2) . . . . ?
C4 Si1 C1 C3 60(2) . . . . ?
C4 Si1 C7 C8 -178(2) . . . . ?
C4 Si1 C7 C9 -48(3) . . . . ?
C7 Si1 C1 C2 56(2) . . . . ?
C7 Si1 C1 C3 -180(2) . . . . ?
C10 N1 Si1 C1 175.0(12) . . . . ?
C10 N1 Si1 C4 51.5(15) . . . . ?
C10 N1 Si1 C7 -68.1(13) . . . . ?
C10 N1 Si1A C1A 168.4(12) . . . . ?
C10 N1 Si1A C4A 43.5(14) . . . . ?
C10 N1 Si1A C7A -72.5(13) . . . . ?
C10 C11 N4 U1 26.6(15) . . . . ?
C10 C11 N4 C22 141.9(14) . . . . ?
C10 C11 N4 C33 -90.9(15) . . . . ?
N2 Si2 C12 C13 -157.2(18) . . . . ?
N2 Si2 C12 C14 -31(2) . . . . ?
N2 Si2A C12A C13A -176.8(18) . . . . ?
N2 Si2A C12A C14A -51(2) . . . . ?
N2 Si2A C15A C16A -167.5(18) . . . . ?
N2 Si2A C15A C17A 66(3) . . . . ?
N2 Si2A C18A C19A -70(2) . . . . ?
N2 Si2A C18A C20A 57(2) . . . . ?
N2 C21 C22 N4 -61.7(16) . . . . ?
Si2 N2 C21 C22 -112.6(13) . . . . ?
Si2A N2 C21 C22 -120.4(11) . . . . ?
C12A Si2A C15A C16A 81(2) . . . . ?
C12A Si2A C15A C17A -46(3) . . . . ?
C12A Si2A C18A C19A 38(2) . . . . ?
C12A Si2A C18A C20A 165.4(19) . . . . ?
C15 Si2 C12 C13 -36(2) . . . . ?
C15 Si2 C12 C14 90.2(19) . . . . ?
C15A Si2A C12A C13A -57(2) . . . . ?
C15A Si2A C12A C14A 69(2) . . . . ?
C15A Si2A C18A C19A 163(2) . . . . ?
C15A Si2A C18A C20A -70(2) . . . . ?
C18 Si2 C12 C13 82(2) . . . . ?
C18 Si2 C12 C14 -151.8(18) . . . . ?
C18A Si2A C12A C13A 64(2) . . . . ?
C18A Si2A C12A C14A -169.8(19) . . . . ?
C18A Si2A C15A C16A -40(2) . . . . ?
C18A Si2A C15A C17A -166(2) . . . . ?
C21 N2 Si2 C12 158.7(12) . . . . ?
C21 N2 Si2 C15 36.5(13) . . . . ?
C21 N2 Si2 C18 -82.8(13) . . . . ?
C21 N2 Si2A C12A 172.1(10) . . . . ?
C21 N2 Si2A C15A 50.8(13) . . . . ?
C21 N2 Si2A C18A -73.9(11) . . . . ?
C21 C22 N4 U1 26.7(14) . . . . ?
C21 C22 N4 C11 -89.3(16) . . . . ?
C21 C22 N4 C33 143.8(13) . . . . ?
N3 Si3 C23 C24 -52(2) . . . . ?
N3 Si3 C23 C25 -177(2) . . . . ?
N3 Si3 C26 C27 63(2) . . . . ?
N3 Si3 C26 C28 -171(2) . . . . ?
N3 Si3 C29 C30 71(2) . . . . ?
N3 Si3 C29 C31 -56(2) . . . . ?
N3 C32 C33 N4 -60.9(15) . . . . ?
Si3 N3 C32 C33 -121.8(11) . . . . ?
Si3A N3 C32 C33 -99.1(12) . . . . ?
C23 Si3 C26 C27 -50(2) . . . . ?
C23 Si3 C26 C28 76(2) . . . . ?
C23 Si3 C29 C30 -174(2) . . . . ?
C23 Si3 C29 C31 58(2) . . . . ?
C26 Si3 C23 C24 65(2) . . . . ?
C26 Si3 C23 C25 -60(2) . . . . ?
C26 Si3 C29 C30 -51(2) . . . . ?
C26 Si3 C29 C31 -178(2) . . . . ?
C29 Si3 C23 C24 -178(2) . . . . ?
C29 Si3 C23 C25 58(2) . . . . ?
C29 Si3 C26 C27 -169(2) . . . . ?
C29 Si3 C26 C28 -43(3) . . . . ?
C32 N3 Si3 C23 -177.9(12) . . . . ?
C32 N3 Si3 C26 60.0(14) . . . . ?
C32 N3 Si3 C29 -60.1(14) . . . . ?
C32 N3 Si3A C23A 166.6(13) . . . . ?
C32 N3 Si3A C26A 39.6(15) . . . . ?
C32 N3 Si3A C29A -77.6(13) . . . . ?
C32 C33 N4 U1 27.0(14) . . . . ?
C32 C33 N4 C11 144.0(13) . . . . ?
C32 C33 N4 C22 -89.1(15) . . . . ?

_shelx_res_file                  
;
TITL UBMGNF in P21/n #14
    ubmgnf.res
    created by SHELXL-2016/6 at 16:38:43 on 27-Apr-2017
REM reset to P21/n #14
CELL 1.54184 13.802162 16.375096 18.098539 90 92.4744 90
ZERR 2 0.000332 0.000454 0.000581 0 0.0025 0
LATT 1
SYMM 0.5-X,0.5+Y,0.5-Z
SFAC C H N Si Te U
UNIT 132 300 16 12 2 4
SADI 0.01 Si2 N2 Si2A N2 Si1 N1 Si1A N1 Si3A N3 Si3 N3
SADI Si3A C29A Si3 C29 Si3 C23 Si3A C23A Si3 C26 Si3A C26A Si1 C4 Si1A C4A =
 SI1 C1 SI1A C1A SI1A C7A SI1 C7 SI2 C18 SI2 C12 SI2A C12A SI2A C18A SI2A =
 C15A SI2 C15
SADI C19A C18A C20A C18A C19 C18 C20 C18 C13 C12 C14 C12 C13A C12A C14A C12A =
 C16 C15 C17 C15 C17A C15A C16A C15A C31 C29 C30 C29 C30A C29A C31A C29A C28 =
 C26 C27 C26 C28A C26A C27A C26A C24A C23A C25A C23A C25 C23 C24 C23 C8A C7A =
 C8 C7 C9 C7 C9A C7A C5A C4A C5 C4 C6A C4A C6 C4 C2 C1 C2A C1A C3 C1 C3A C1A
SIMU 0.01 0.02 2 Si1 Si1A C1 C2 C2A C4 C4A C5 C5A C6 C6A C7 C7A C8 C8A C9 =
 C9A C1A C3 C3A SI2 C12 C12A C13 C13A C14 C14A C15 C15A C16 C16A C17 C17A C18 =
 C19 C18A C19A C20 C20A SI2A SI3 SI3A C23 C23A C24 C24A C25 C25A C26 C26A C27 =
 C27A C28 C28A C29 C29A C30 C30A C31 C31A
RIGU Si2 Si2A C12 C12A C13 C13A C14 C14A C15 C15A C16 C16A C17 C17A C18 C18A =
 C19 C19A C20 C20A SI3 C25 C26 C26A C28 C28A C29 C29A C30 C30A C31 C31A SI3A =
 C23 C23A C24 C24A C25A C27 C27A SI1 SI1A C1 C1A C2 C2A C3 C3A C4 C4A C5 C5A =
 C6 C6A C7 C7A C8 C8A C9 C9A N2

L.S. 16
PLAN  20
BOND $H
CONF
temp
MORE -1
fmap 2
acta
OMIT -3 2 3
OMIT -10 0 14
REM <olex2.extras>
REM <HklSrc "%.\\UBMGNF.hkl">
REM </olex2.extras>

WGHT    0.113800   64.730095
FVAR       1.56758   0.49895   0.44836   0.51550
U1    6    0.060589    0.851966    0.096356    11.00000    0.02673    0.03109 =
         0.02719    0.00171   -0.00697   -0.00130
TE1   5    0.000000    1.000000    0.000000    10.50000    0.03895    0.02836 =
         0.04330    0.00505   -0.01488    0.00242
N1    3    0.021517    0.734970    0.040151    11.00000    0.06424    0.01423 =
         0.04187    0.00046   -0.00528   -0.00759
PART 1
SI1   4   -0.059494    0.690951   -0.026827    31.00000    0.05709    0.02329 =
         0.01825   -0.00529    0.00519   -0.00569
PART 0
PART 2
SI1A  4   -0.086099    0.704110   -0.012210   -31.00000    0.06015    0.02871 =
         0.01637   -0.00355   -0.00639   -0.00614
PART 0
PART 1
C1    1   -0.150447    0.777515   -0.037656    31.00000    0.05522    0.03054 =
         0.01877   -0.00224   -0.00441   -0.00360
AFIX  13
H1    2   -0.114525    0.825576   -0.053563    31.00000   -1.20000
AFIX   0
PART 0
PART 2
C1A   1   -0.184535    0.785545   -0.017634   -31.00000    0.05191    0.03466 =
         0.01871    0.00068   -0.00874   -0.00340
AFIX  13
H1A   2   -0.159381    0.829515   -0.048143   -31.00000   -1.20000
AFIX   0
PART 0
PART 1
C2    1   -0.229583    0.761631   -0.096601    31.00000    0.06495    0.05005 =
         0.02804   -0.00484   -0.01389    0.00362
AFIX 137
H2A   2   -0.201091    0.741746   -0.140592    31.00000   -1.50000
H2B   2   -0.263893    0.811475   -0.107546    31.00000   -1.50000
H2C   2   -0.273878    0.721612   -0.078992    31.00000   -1.50000
AFIX   0
PART 0
PART 2
C2A   1   -0.276561    0.755131   -0.058513   -31.00000    0.06036    0.04219 =
         0.02882    0.00388   -0.01861   -0.00378
AFIX 137
H2AA  2   -0.260010    0.730124   -0.104257   -31.00000   -1.50000
H2AB  2   -0.319417    0.800338   -0.068551   -31.00000   -1.50000
H2AC  2   -0.308162    0.715795   -0.028455   -31.00000   -1.50000
AFIX   0
PART 0
PART 1
C3    1   -0.200472    0.801669    0.032207    31.00000    0.04308    0.04717 =
         0.02135   -0.00569   -0.01042    0.00439
AFIX 137
H3A   2   -0.234970    0.755533    0.050570    31.00000   -1.50000
H3B   2   -0.245229    0.845330    0.021236    31.00000   -1.50000
H3C   2   -0.152832    0.819411    0.068967    31.00000   -1.50000
AFIX   0
PART 0
PART 2
C3A   1   -0.206301    0.824494    0.056061   -31.00000    0.03252    0.04591 =
         0.02787   -0.00718   -0.01105   -0.00352
AFIX 137
H3AA  2   -0.212209    0.782654    0.092747   -31.00000   -1.50000
H3AB  2   -0.265934    0.854559    0.051045   -31.00000   -1.50000
H3AC  2   -0.154508    0.860867    0.070931   -31.00000   -1.50000
AFIX   0
PART 0
PART 1
C4    1   -0.107784    0.588750    0.006471    31.00000    0.05790    0.02660 =
         0.01842   -0.00430    0.00222   -0.00868
AFIX  13
H4    2   -0.051183    0.553526    0.015861    31.00000   -1.20000
AFIX   0
PART 0
PART 2
C4A   1   -0.135112    0.604334    0.026710   -31.00000    0.05496    0.03137 =
         0.02151   -0.00293    0.00140   -0.00705
AFIX  13
H4A   2   -0.077524    0.572713    0.042331   -31.00000   -1.20000
AFIX   0
PART 0
PART 1
C5    1   -0.161193    0.591946    0.078220    31.00000    0.06017    0.03399 =
         0.02556   -0.01019    0.00606   -0.01226
AFIX 137
H5A   2   -0.127301    0.627613    0.112583    31.00000   -1.50000
H5B   2   -0.164216    0.538106    0.098984    31.00000   -1.50000
H5C   2   -0.225761    0.612136    0.068364    31.00000   -1.50000
AFIX   0
PART 0
PART 2
C5A   1   -0.193184    0.613175    0.095929   -31.00000    0.05640    0.04446 =
         0.02784   -0.00737    0.00633   -0.01361
AFIX 137
H5AA  2   -0.252941    0.641046    0.083723   -31.00000   -1.50000
H5AB  2   -0.156274    0.644015    0.132417   -31.00000   -1.50000
H5AC  2   -0.206944    0.560037    0.115279   -31.00000   -1.50000
AFIX   0
PART 0
PART 1
C6    1   -0.171020    0.546571   -0.052784    31.00000    0.05277    0.03747 =
         0.02052   -0.00651    0.00615   -0.01665
AFIX 137
H6A   2   -0.228441    0.578419   -0.063000    31.00000   -1.50000
H6B   2   -0.188899    0.493375   -0.035726    31.00000   -1.50000
H6C   2   -0.135680    0.541269   -0.097068    31.00000   -1.50000
AFIX   0
PART 0
PART 2
C6A   1   -0.191835    0.549372   -0.027908   -31.00000    0.05865    0.03666 =
         0.02087   -0.00592    0.00679   -0.01069
AFIX 137
H6AA  2   -0.258941    0.564976   -0.029828   -31.00000   -1.50000
H6AB  2   -0.185942    0.493569   -0.012085   -31.00000   -1.50000
H6AC  2   -0.166269    0.555027   -0.076137   -31.00000   -1.50000
AFIX   0
PART 0
PART 1
C7    1   -0.004032    0.669127   -0.118690    31.00000    0.05757    0.02953 =
         0.02667   -0.00345    0.00897   -0.00007
AFIX  13
H7    2   -0.059055    0.655975   -0.152640    31.00000   -1.20000
AFIX   0
PART 0
PART 2
C7A   1   -0.052292    0.681066   -0.110848   -31.00000    0.06125    0.03311 =
         0.02678   -0.00192    0.00482   -0.00706
AFIX  13
H7A   2   -0.109058    0.653386   -0.133555   -31.00000   -1.20000
AFIX   0
PART 0
PART 1
C8    1    0.041184    0.745140   -0.150806    31.00000    0.07647    0.03991 =
         0.03094   -0.00017    0.01504   -0.00782
AFIX 137
H8A   2   -0.006371    0.787892   -0.154517    31.00000   -1.50000
H8B   2    0.063643    0.733055   -0.199069    31.00000   -1.50000
H8C   2    0.094852    0.762508   -0.119128    31.00000   -1.50000
AFIX   0
PART 0
PART 2
C8A   1   -0.040834    0.758247   -0.155725   -31.00000    0.07184    0.03807 =
         0.03280    0.00128    0.00005   -0.00867
AFIX 137
H8AA  2   -0.100439    0.788525   -0.156866   -31.00000   -1.50000
H8AB  2   -0.025020    0.744144   -0.205260   -31.00000   -1.50000
H8AC  2    0.010223    0.791002   -0.133499   -31.00000   -1.50000
AFIX   0
PART 0
PART 1
C9    1    0.064229    0.597424   -0.123672    31.00000    0.05651    0.04219 =
         0.04361    0.00327    0.01358    0.01153
AFIX 137
H9A   2    0.123334    0.608980   -0.095719    31.00000   -1.50000
H9B   2    0.078316    0.588107   -0.174466    31.00000   -1.50000
H9C   2    0.034419    0.549616   -0.103998    31.00000   -1.50000
AFIX   0
PART 0
PART 2
C9A   1    0.030553    0.620229   -0.115885   -31.00000    0.06667    0.04036 =
         0.03588   -0.00621    0.00598   -0.00137
AFIX 137
H9AA  2    0.088900    0.643637   -0.094247   -31.00000   -1.50000
H9AB  2    0.039947    0.607433   -0.166843   -31.00000   -1.50000
H9AC  2    0.015058    0.571251   -0.089742   -31.00000   -1.50000
AFIX   0
PART 0
C10   1    0.093525    0.668896    0.059253    11.00000    0.07096    0.04648 =
         0.03522    0.00268   -0.00798    0.00013
AFIX  23
H10A  2    0.158574    0.687432    0.049779    11.00000   -1.20000
H10B  2    0.079695    0.620910    0.029193    11.00000   -1.20000
AFIX   0
C11   1    0.086077    0.648002    0.141212    11.00000    0.08812    0.02260 =
         0.04030    0.00361   -0.01705   -0.00401
AFIX  23
H11A  2    0.021334    0.628635    0.150577    11.00000   -1.20000
H11B  2    0.132045    0.605334    0.155197    11.00000   -1.20000
AFIX   0
N2    3   -0.016769    0.861206    0.200087    11.00000    0.03378    0.08867 =
         0.02503   -0.00103   -0.00382    0.01802
PART 1
SI2   4   -0.049274    0.953635    0.249152    41.00000    0.02923    0.05721 =
         0.02542    0.00928   -0.00555   -0.00227
PART 0
PART 2
SI2A  4   -0.080370    0.921585    0.260042   -41.00000    0.02703    0.05245 =
         0.02357    0.01052    0.00272   -0.00177
PART 0
PART 1
C12   1    0.028836    1.045587    0.228335    41.00000    0.03486    0.05442 =
         0.03665    0.00883   -0.00629   -0.00276
AFIX  13
H12   2   -0.000725    1.070573    0.183616    41.00000   -1.20000
AFIX   0
PART 0
PART 2
C12A  1   -0.029611    1.025090    0.234997   -41.00000    0.03576    0.05352 =
         0.03324    0.01117   -0.00200   -0.00516
AFIX  13
H12A  2   -0.052284    1.036429    0.183968   -41.00000   -1.20000
AFIX   0
PART 0
PART 1
C13   1    0.032626    1.112434    0.286893    41.00000    0.05122    0.05146 =
         0.05086    0.00161   -0.00721   -0.00808
AFIX 137
H13A  2   -0.032141    1.126563    0.299429    41.00000   -1.50000
H13B  2    0.064310    1.159719    0.267924    41.00000   -1.50000
H13C  2    0.068097    1.093158    0.330239    41.00000   -1.50000
AFIX   0
PART 0
PART 2
C13A  1   -0.067951    1.093432    0.282460   -41.00000    0.05470    0.05442 =
         0.04613    0.00795    0.00065   -0.00032
AFIX 137
H13D  2   -0.043371    1.086839    0.332537   -41.00000   -1.50000
H13E  2   -0.137523    1.091506    0.281072   -41.00000   -1.50000
H13F  2   -0.047180    1.145120    0.263754   -41.00000   -1.50000
AFIX   0
PART 0
PART 1
C14   1    0.133630    1.026364    0.210458    41.00000    0.03572    0.03258 =
         0.05766    0.02074   -0.00715   -0.00174
AFIX 137
H14A  2    0.169208    1.010401    0.254875    41.00000   -1.50000
H14B  2    0.163020    1.073996    0.190097    41.00000   -1.50000
H14C  2    0.134482    0.982623    0.175175    41.00000   -1.50000
AFIX   0
PART 0
PART 2
C14A  1    0.080280    1.027179    0.236252   -41.00000    0.03711    0.03702 =
         0.05278    0.00990   -0.00529   -0.00991
AFIX 137
H14D  2    0.105613    1.014997    0.285247   -41.00000   -1.50000
H14E  2    0.101519    1.080522    0.222038   -41.00000   -1.50000
H14F  2    0.103282    0.987342    0.202263   -41.00000   -1.50000
AFIX   0
PART 0
PART 1
C15   1   -0.040260    0.931144    0.352779    41.00000    0.03528    0.05292 =
         0.02727    0.00445   -0.00425    0.00004
AFIX  13
H15   2   -0.067862    0.876366    0.357645    41.00000   -1.20000
AFIX   0
PART 0
PART 2
C15A  1   -0.057109    0.891237    0.360442   -41.00000    0.03383    0.04898 =
         0.02463    0.00913   -0.00122   -0.00056
AFIX  13
H15A  2   -0.068738    0.832285    0.362986   -41.00000   -1.20000
AFIX   0
PART 0
PART 1
C16   1   -0.097694    0.984511    0.404173    41.00000    0.04415    0.04687 =
         0.02904    0.00368   -0.00488    0.00441
AFIX 137
H16A  2   -0.071888    1.038957    0.404462    41.00000   -1.50000
H16B  2   -0.092883    0.962469    0.453345    41.00000   -1.50000
H16C  2   -0.164503    0.985737    0.387097    41.00000   -1.50000
AFIX   0
PART 0
PART 2
C16A  1   -0.128260    0.930841    0.410859   -41.00000    0.03900
AFIX 137
H16D  2   -0.129022    0.988768    0.402692   -41.00000   -1.50000
H16E  2   -0.108911    0.919823    0.461465   -41.00000   -1.50000
H16F  2   -0.191935    0.909028    0.400369   -41.00000   -1.50000
AFIX   0
PART 0
PART 1
C17   1    0.064741    0.922996    0.382049    41.00000    0.03834    0.04918 =
         0.02408    0.00926   -0.00845   -0.00284
AFIX 137
H17A  2    0.099396    0.887734    0.350047    41.00000   -1.50000
H17B  2    0.066030    0.900259    0.430973    41.00000   -1.50000
H17C  2    0.094799    0.975873    0.383527    41.00000   -1.50000
AFIX   0
PART 0
PART 2
C17A  1    0.045499    0.905142    0.391934   -41.00000    0.03871    0.05629 =
         0.02402    0.00856   -0.00440   -0.00186
AFIX 137
H17D  2    0.091107    0.884077    0.358181   -41.00000   -1.50000
H17E  2    0.053834    0.877540    0.438571   -41.00000   -1.50000
H17F  2    0.056330    0.962587    0.398928   -41.00000   -1.50000
AFIX   0
PART 0
PART 1
C18   1   -0.179354    0.984245    0.220780    41.00000    0.03043    0.05640 =
         0.03034    0.00670   -0.00314    0.00419
AFIX  13
H18   2   -0.181639    0.984325    0.166584    41.00000   -1.20000
AFIX   0
PART 0
PART 2
C18A  1   -0.215738    0.924234    0.238822   -41.00000    0.02608    0.05888 =
         0.03087    0.00376    0.00253    0.00269
AFIX  13
H18A  2   -0.244290    0.954472    0.279238   -41.00000   -1.20000
AFIX   0
PART 0
PART 1
C19   1   -0.213164    1.069132    0.242339    41.00000    0.03991    0.06102 =
         0.02801    0.00168   -0.00446    0.00886
AFIX 137
H19A  2   -0.215595    1.072583    0.295177    41.00000   -1.50000
H19B  2   -0.276569    1.079136    0.220303    41.00000   -1.50000
H19C  2   -0.168646    1.109202    0.225130    41.00000   -1.50000
AFIX   0
PART 0
PART 2
C19A  1   -0.240933    0.971505    0.168155   -41.00000    0.03524    0.05923 =
         0.03869    0.00306   -0.00059    0.01324
AFIX 137
H19D  2   -0.209046    1.023611    0.170104   -41.00000   -1.50000
H19E  2   -0.309832    0.979469    0.163433   -41.00000   -1.50000
H19F  2   -0.219809    0.941247    0.126365   -41.00000   -1.50000
AFIX   0
PART 0
PART 1
C20   1   -0.253517    0.920392    0.241828    41.00000    0.03708    0.06480 =
         0.04216    0.00405    0.00143   -0.00147
AFIX 137
H20A  2   -0.317727    0.940849    0.230899    41.00000   -1.50000
H20B  2   -0.245790    0.908775    0.293739    41.00000   -1.50000
H20C  2   -0.243779    0.871306    0.214111    41.00000   -1.50000
AFIX   0
PART 0
PART 2
C20A  1   -0.262423    0.840085    0.237525   -41.00000    0.03410    0.06520 =
         0.04254    0.00539   -0.00215   -0.00385
AFIX 137
H20D  2   -0.238069    0.808793    0.197490   -41.00000   -1.50000
H20E  2   -0.331480    0.845668    0.230809   -41.00000   -1.50000
H20F  2   -0.247187    0.812680    0.283458   -41.00000   -1.50000
AFIX   0
PART 0
C21   1   -0.043721    0.774960    0.225777    11.00000    0.03583    0.12567 =
         0.02273    0.01971    0.00209   -0.03020
AFIX  23
H21A  2   -0.086979    0.778561    0.266491    11.00000   -1.20000
H21B  2   -0.076998    0.745755    0.185547    11.00000   -1.20000
AFIX   0
C22   1    0.045176    0.730653    0.249682    11.00000    0.05404    0.07299 =
         0.02826    0.00513   -0.01032   -0.02397
AFIX  23
H22A  2    0.028813    0.676778    0.267609    11.00000   -1.20000
H22B  2    0.079155    0.760076    0.289448    11.00000   -1.20000
AFIX   0
N3    3    0.217956    0.850318    0.124907    11.00000    0.03115    0.04563 =
         0.06854    0.02139   -0.01713   -0.00381
PART 1
SI3   4    0.325483    0.890654    0.090484    21.00000    0.03035    0.03002 =
         0.04094    0.00115   -0.00926   -0.00536
PART 0
PART 2
SI3A  4    0.323681    0.856410    0.069677   -21.00000    0.02882    0.03033 =
         0.06539    0.01380   -0.01403   -0.00754
PART 0
PART 1
C23   1    0.282112    0.925441   -0.005371    21.00000    0.03302    0.03650 =
         0.04896    0.00908   -0.00560   -0.00881
AFIX  13
H23   2    0.235643    0.969819    0.001247    21.00000   -1.20000
AFIX   0
PART 0
PART 2
C23A  1    0.293081    0.868300   -0.033667   -21.00000    0.03412    0.03750 =
         0.05871    0.01113   -0.00529   -0.00667
AFIX  13
H23A  2    0.261458    0.921633   -0.039512   -21.00000   -1.20000
AFIX   0
PART 0
PART 1
C24   1    0.229248    0.859087   -0.050401    21.00000    0.04582    0.04629 =
         0.04049    0.00120   -0.00744   -0.00809
AFIX 137
H24A  2    0.274809    0.818110   -0.064198    21.00000   -1.50000
H24B  2    0.199091    0.882759   -0.094136    21.00000   -1.50000
H24C  2    0.180567    0.834622   -0.021215    21.00000   -1.50000
AFIX   0
PART 0
PART 2
C24A  1    0.222448    0.806468   -0.067792   -21.00000    0.04335    0.04152 =
         0.05006    0.00352    0.00111   -0.00643
AFIX 137
H24D  2    0.254253    0.754627   -0.071878   -21.00000   -1.50000
H24E  2    0.200533    0.824784   -0.116055   -21.00000   -1.50000
H24F  2    0.167896    0.800895   -0.037021   -21.00000   -1.50000
AFIX   0
PART 0
PART 1
C25   1    0.363306    0.959711   -0.050448    21.00000    0.04253    0.05532 =
         0.05767    0.01321    0.00217   -0.01145
AFIX 137
H25A  2    0.387800    1.008928   -0.027680    21.00000   -1.50000
H25B  2    0.338717    0.971526   -0.099717    21.00000   -1.50000
H25C  2    0.414626    0.920300   -0.052388    21.00000   -1.50000
AFIX   0
PART 0
PART 2
C25A  1    0.380850    0.870730   -0.082230   -21.00000    0.04389    0.05158 =
         0.07313    0.01262    0.00703   -0.00150
AFIX 137
H25D  2    0.423735    0.913780   -0.065693   -21.00000   -1.50000
H25E  2    0.359549    0.880503   -0.132651   -21.00000   -1.50000
H25F  2    0.414423    0.819432   -0.078866   -21.00000   -1.50000
AFIX   0
PART 0
PART 1
C26   1    0.421470    0.807447    0.092937    21.00000    0.03395    0.03329 =
         0.06466    0.00012   -0.01023   -0.00210
AFIX  13
H26   2    0.425909    0.787085    0.143888    21.00000   -1.20000
AFIX   0
PART 0
PART 2
C26A  1    0.411363    0.767762    0.087552   -21.00000    0.03445    0.03463 =
         0.07357    0.00944   -0.01010   -0.00215
AFIX  13
H26A  2    0.405939    0.752969    0.139678   -21.00000   -1.20000
AFIX   0
PART 0
PART 1
C27   1    0.398152    0.734247    0.044263    21.00000    0.04095    0.03468 =
         0.07575   -0.00603   -0.00352    0.00255
AFIX 137
H27A  2    0.343926    0.705361    0.063059    21.00000   -1.50000
H27B  2    0.453408    0.698649    0.044125    21.00000   -1.50000
H27C  2    0.382336    0.752313   -0.005259    21.00000   -1.50000
AFIX   0
PART 0
PART 2
C27A  1    0.386637    0.690559    0.043160   -21.00000    0.04429    0.03557 =
         0.08206    0.00924   -0.00874   -0.00180
AFIX 137
H27D  2    0.319825    0.676619    0.048915   -21.00000   -1.50000
H27E  2    0.427153    0.646447    0.060857   -21.00000   -1.50000
H27F  2    0.397404    0.700123   -0.008170   -21.00000   -1.50000
AFIX   0
PART 0
PART 1
C28   1    0.522471    0.837120    0.075679    21.00000    0.03458    0.04011 =
         0.08143   -0.00582   -0.00149    0.00136
AFIX 137
H28A  2    0.517601    0.888122    0.049628    21.00000   -1.50000
H28B  2    0.553328    0.797424    0.045536    21.00000   -1.50000
H28C  2    0.560217    0.844537    0.120984    21.00000   -1.50000
AFIX   0
PART 0
PART 2
C28A  1    0.518050    0.786022    0.077622   -21.00000    0.03681    0.03817 =
         0.08516    0.00586   -0.00508    0.00277
AFIX 137
H28D  2    0.525997    0.808912    0.029428   -21.00000   -1.50000
H28E  2    0.554812    0.736401    0.082498   -21.00000   -1.50000
H28F  2    0.540687    0.824279    0.114671   -21.00000   -1.50000
AFIX   0
PART 0
PART 1
C29   1    0.384023    0.980741    0.139724    21.00000    0.03704    0.03306 =
         0.05028    0.00189   -0.00790   -0.00980
AFIX  13
H29   2    0.435186    0.999793    0.108012    21.00000   -1.20000
AFIX   0
PART 0
PART 2
C29A  1    0.397230    0.951889    0.093602   -21.00000    0.03456    0.03361 =
         0.05610    0.00560   -0.00875   -0.00572
AFIX  13
H29A  2    0.458660    0.948656    0.068553   -21.00000   -1.20000
AFIX   0
PART 0
PART 1
C30   1    0.432793    0.965538    0.215268    21.00000    0.05439    0.04181 =
         0.04796    0.00264   -0.01036   -0.01661
AFIX 137
H30A  2    0.386765    0.973841    0.252834    21.00000   -1.50000
H30B  2    0.486036    1.002737    0.222955    21.00000   -1.50000
H30C  2    0.456416    0.910424    0.217783    21.00000   -1.50000
AFIX   0
PART 0
PART 2
C30A  1    0.419847    0.958261    0.176092   -21.00000    0.04696    0.04144 =
         0.05794    0.00470   -0.01207   -0.01139
AFIX 137
H30D  2    0.361375    0.970015    0.200921   -21.00000   -1.50000
H30E  2    0.465953    1.001297    0.185572   -21.00000   -1.50000
H30F  2    0.446539    0.907506    0.194035   -21.00000   -1.50000
AFIX   0
PART 0
PART 1
C31   1    0.311692    1.050490    0.143306    21.00000    0.03659    0.03639 =
         0.07798   -0.00509   -0.00753   -0.00975
AFIX 137
H31A  2    0.256331    1.038968    0.111056    21.00000   -1.50000
H31B  2    0.341677    1.100249    0.128021    21.00000   -1.50000
H31C  2    0.291390    1.056301    0.193102    21.00000   -1.50000
AFIX   0
PART 0
PART 2
C31A  1    0.345083    1.029109    0.068242   -21.00000    0.04169    0.02921 =
         0.06483    0.00318   -0.00314   -0.00414
AFIX 137
H31D  2    0.354458    1.037584    0.016554   -21.00000   -1.50000
H31E  2    0.370717    1.074849    0.095908   -21.00000   -1.50000
H31F  2    0.277058    1.023784    0.076209   -21.00000   -1.50000
AFIX   0
PART 0
C32   1    0.237774    0.821844    0.203213    11.00000    0.03911    0.04505 =
         0.06206    0.00918   -0.00571   -0.00855
AFIX  23
H32A  2    0.198482    0.852431    0.236710    11.00000   -1.20000
H32B  2    0.305531    0.830202    0.217702    11.00000   -1.20000
AFIX   0
C33   1    0.212480    0.730419    0.206456    11.00000    0.04222    0.04262 =
         0.05323    0.01572   -0.00596    0.00290
AFIX  23
H33A  2    0.250958    0.699699    0.172503    11.00000   -1.20000
H33B  2    0.225178    0.709352    0.256023    11.00000   -1.20000
AFIX   0
N4    3    0.107839    0.723524    0.185096    11.00000    0.04030    0.04471 =
         0.03973   -0.00500   -0.00954   -0.01111
HKLF 4


REM  UBMGNF in P21/n #14
REM R1 =  0.0814 for    7122 Fo > 4sig(Fo)  and  0.0897 for all    8115 data
REM    680 parameters refined using   1911 restraints

END

WGHT      0.1131     60.9348

REM Highest difference peak  5.899,  deepest hole -2.262,  1-sigma level  0.337
Q1    1   0.0535  0.8521  0.0483  11.00000  0.05    5.90
Q2    1   0.0809  0.8547  0.1437  11.00000  0.05    5.84
Q3    1   0.0572  0.8999  0.0961  11.00000  0.05    3.92
Q4    1   0.0585  0.8039  0.0989  11.00000  0.05    3.67
Q5    1   0.0070  0.9972  0.0511  11.00000  0.05    3.38
Q6    1  -0.0004  0.9566  0.0081  11.00000  0.05    1.98
Q7    1  -0.0176  0.8612  0.1100  11.00000  0.05    1.92
Q8    1   0.0789  0.9771  0.0997  11.00000  0.05    1.68
Q9    1   0.2056  0.8585  0.1427  11.00000  0.05    1.61
Q10   1  -0.0639  0.8778  0.0338  11.00000  0.05    1.60
Q11   1   0.1614  0.8547  0.0884  11.00000  0.05    1.54
Q12   1  -0.0104  0.8750  0.0052  11.00000  0.05    1.53
Q13   1  -0.0613  0.9781  0.2540  11.00000  0.05    1.43
Q14   1   0.0984  0.9054 -0.0166  11.00000  0.05    1.37
Q15   1   0.0528  0.7291  0.0934  11.00000  0.05    1.33
Q16   1   0.1204  0.9724  0.0713  11.00000  0.05    1.27
Q17   1  -0.0651  0.9037  0.2439  11.00000  0.05    1.23
Q18   1   0.3409  0.8565  0.0491  11.00000  0.05    1.19
Q19   1  -0.0236  0.7162  0.0006  11.00000  0.05    1.11
Q20   1   0.0430  0.7837 -0.0018  11.00000  0.05    1.09
;
_shelx_res_checksum              92642
loop_
_exptl_crystal_face_index_h
_exptl_crystal_face_index_k
_exptl_crystal_face_index_l
_exptl_crystal_face_perp_dist
_exptl_oxdiff_crystal_face_indexfrac_h
_exptl_oxdiff_crystal_face_indexfrac_k
_exptl_oxdiff_crystal_face_indexfrac_l
_exptl_oxdiff_crystal_face_x
_exptl_oxdiff_crystal_face_y
_exptl_oxdiff_crystal_face_z
7 1 -8 0.1017 7.0068 1.0363 -7.9796 -0.9954 0.2176 -0.0316
5 -9 -4 0.0859 5.0252 -8.9890 -4.0318 -0.7209 -0.7427 -0.2458
4 3 10 0.2009 3.9888 3.0106 10.0235 0.2999 0.3714 -0.9026
2 10 -4 0.0919 1.9815 10.0253 -3.9478 -0.2745 0.9603 0.2142
2 -8 -8 0.0716 2.0241 -7.9957 -8.0339 -0.7073 -0.7146 0.2505
-2 10 0 0.1153 -2.0232 10.0059 0.0433 0.2677 0.8881 0.2748
-7 5 5 0.1338 -7.0181 4.9747 5.0082 0.8895 0.3342 0.2911
-6 -3 8 0.1001 -6.0018 -3.0351 7.9723 0.8952 -0.3835 -0.0701
6 -3 8 0.1672 6.0045 -2.9880 7.9993 -0.0385 -0.1488 -1.0044
-8 -3 5 0.1185 -8.0009 -3.0402 4.9677 0.8776 -0.4271 0.2737
1 10 3 0.1329 0.9764 10.0149 3.0501 0.2076 0.9512 -0.1468
-2 -9 -5 0.0856 -1.9778 -9.0156 -5.0476 -0.2340 -0.8811 0.3619
-5 5 -7 0.1197 -5.0091 4.9937 -6.9875 0.0409 0.3553 0.8877
0 2 -12 0.1009 0.0035 2.0139 -11.9906 -0.6705 0.1675 0.7761
9 0 1 0.1113 9.0041 0.0344 1.0203 -0.6425 0.1775 -0.7634
1 7 -9 0.0932 0.9910 7.0219 -8.9644 -0.5190 0.6551 0.5697

_olex2_submission_special_instructions 'No special instructions were received'
